# Supplementary material for: Intraocular Viral Communities Associated With Post-fever Retinitis
Source: Front Med (Lausanne). 2021 Nov 19;8:724195. doi: 10.3389/fmed.2021.724195 (PMC8639604; doi:10.3389/fmed.2021.724195)
Supplement: Supplementary Table 2 — Virome Biome file of control (VC) and post-fever retinitis (PFR) samples. [file Table_1.XLSX]

## Sheet: Table_S2
Table S2: Virome Biome file of control (VC) and post fever retinitis (PFR) samples
#Datasets	VC01	VC03	VC04	VC05	VC06	VC07	VC08	VC09	VC10	VC11	VC13	VC14	VC15	VC16	VC17	VC18	PFR01	PFR02	PFR03	PFR04	PFR05	PFR06	PFR07	PFR08	PFR09	p_value_VC vs.PFR
root;Viruses;dsDNA viruses, no RNA stage;Caudovirales;Myoviridae;Peduovirinae;Hpunalikevirus;	0.0980982	0.140018	0.175062	0.113296	0.147864	0.144579	0.154613	0.142158	0.0616919	0.110966	0.101389	0.117137	0.0560173	0.148052	0.0768446	0.0961206	0.354968	0.435801	0.435044	0.453071	0.166798	1.31521	0.449982	0.447619	0.403487	0
root;Viruses;dsDNA viruses, no RNA stage;Iridoviridae;Ranavirus;	1.892	2.24406	1.76353	2.03077	1.82721	1.83523	2.12471	1.63005	2.73464	2.75515	2.18401	1.70904	4.13459	2.08891	1.91035	1.98313	2.34739	1.42694	1.1876	1.4612	1.25606	1.27354	1.47394	1.61878	1.27728	0.004
root;Viruses;dsDNA viruses, no RNA stage;Caudovirales;Siphoviridae;3alikevirus;	0.139896	0.12792	0.168283	0.186691	0.177104	0.192278	0.142855	0.189203	0.0802621	0.131162	0.173288	0.183047	0.0630465	0.157029	0.153238	0.112674	0.266181	0.287709	0.373474	0.332893	1.09057	0	0.309353	0.344132	0.257624	0.006
root;Viruses;dsDNA viruses, no RNA stage;Caudovirales;Siphoviridae;77likevirus;	0.153911	0.151615	0.197083	0.170833	0.195396	0.158671	0.182685	0.20523	0.134803	0.183013	0.172376	0.156962	0.176275	0.179802	0.160387	0.13446	0.346876	0.266215	0.324941	0.356031	1.0918	0	0.294006	0.335652	0.27935	0.006
root;Viruses;dsDNA viruses, no RNA stage;Caudovirales;Siphoviridae;Tunalikevirus;	0.140081	0.138239	0.0705109	0.118418	0.12502	0.109581	0.154997	0.14307	0.0484904	0.109316	0.1429	0.0853153	0.0841143	0.1311	0.08912	0.102434	0.372311	0.358883	0.367332	0.349808	0	1.46501	0.349042	0.3731	0.323926	0.006
root;Viruses;dsDNA viruses, no RNA stage;Papillomaviridae;Betapapillomavirus;	0.0137625	0.0133512	0.0068863	0.0203608	0.0141137	0.0109254	0.0114973	0.0129452	0.00484831	0.0189787	0.00774262	0.0124299	0.00485451	0.0230861	0.00908415	0.0143897	0.138284	0.155662	0.146148	0.141035	0.678684	0	0.147544	0.131	0.145102	0.006
root;Viruses;dsDNA viruses, no RNA stage;Polydnaviridae;Ichnovirus;	0.00864842	0.0144701	0.00656933	0.0140207	0.00964455	0.012107	0.0140476	0.0137664	0.0031121	0.0142702	0.0202371	0.00311374	0.00311608	0.0108165	0.0145507	0.00696299	0.277656	0.294383	0.286582	0.286864	0	1.40699	0.289952	0.269014	0.263984	0.006
root;Viruses;dsRNA viruses;Reoviridae;Spinareovirinae;Orthoreovirus;	0.0661589	0.0593256	0.0247567	0.0430995	0.0412882	0.0408313	0.0489854	0.0459	0.06082	0.0531179	0.0482307	0.0742996	0.0133687	0.0297638	0.0664027	0.0631941	0.133718	0.082304	0.122646	0.104339	0.372727	0	0.100324	0.0956292	0.150495	0.006
root;Viruses;ssDNA viruses;Circoviridae;Circovirus;	0.0139818	0.0193247	0.0217685	0.0520228	0.0267498	0.0362413	0.0323363	0.0243926	0.0292689	0.0282302	0.0347386	0.0127251	0.00490805	0.0285243	0.0261594	0.0129171	0.295811	0.296012	0.29508	0.298059	0	1.41304	0.276839	0.280527	0.28633	0.007
root;Viruses;ssDNA viruses;Microviridae;Gokushovirinae;Chlamydiamicrovirus;	0.0167274	0.0117833	0.0213649	0.00493243	0.0082639	0.018272	0.0185989	0.0124629	0.0148532	0.00862605	0.00875926	0.0182454	0.00291048	0.00701151	0.00990638	0.0174227	0.134627	0.14301	0.137994	0.155966	0.676023	0	0.133341	0.12808	0.150132	0.006
root;Viruses;ssDNA viruses;Nanoviridae;Nanovirus;	0.0100437	0.0173895	0.0118647	0.0244022	0.00667509	0.0131072	0.0172679	0.0134377	0.0157878	0.00685204	0.0126722	0.0266666	0.00404374	0.0178571	0.010457	0.0114319	0.0889814	0.0811368	0.0696524	0.0778158	0.343342	0	0.0784623	0.0827813	0.0637454	0.006
root;Viruses;ssRNA viruses;ssRNA positive-strand viruses, no DNA stage;Flaviviridae;Hepacivirus;	0.246346	0.323647	0.228903	0.183828	0.227227	0.272964	0.282108	0.227596	0.281921	0.242031	0.243144	0.198777	0.100283	0.207783	0.272932	0.341849	0.934094	0.816741	0.75908	0.824519	0	3.02518	0.890248	0.763693	0.82244	0.006
root;Viruses;ssRNA viruses;ssRNA positive-strand viruses, no DNA stage;Picornavirales;Picornaviridae;Kobuvirus;	0.0866684	0.0711557	0.127154	0.0947069	0.0960216	0.0894731	0.10085	0.0921498	0.0517375	0.0815213	0.123802	0.0923987	0.075911	0.0964155	0.0811589	0.0632913	0.28545	0.330768	0.359547	0.365734	0	1.44203	0.307179	0.343172	0.300516	0.006
root;Viruses;ssRNA viruses;ssRNA positive-strand viruses, no DNA stage;Virgaviridae;Pecluvirus;	0.00913092	0.0191058	0.000749978	0.0246403	0.0061611	0.0141077	0.0115923	0.00756334	0.0048069	0.0163435	0.0254635	0.00480944	0.00481305	0.0177502	0.00496498	0.0186102	0.187697	0.135934	0.142186	0.139336	0.683199	0	0.153573	0.13537	0.150743	0.006
root;Viruses;dsDNA viruses, no RNA stage;Caudovirales;Myoviridae;Bcep78likevirus;	0.0841958	0.0948679	0.0421974	0.098759	0.0619219	0.0773449	0.0816913	0.0857789	0.0431038	0.0676364	0.0629524	0.087898	0.0194158	0.0683304	0.0707484	0.0701009	0.0947409	0.149833	0.109299	0.142821	0.380252	0.00329179	0.107148	0.139738	0.123407	0.008
root;Viruses;ssDNA viruses;Inoviridae;Inovirus;	0.0877961	0.123037	0.0928747	0.119987	0.109893	0.104382	0.0997741	0.120022	0.105047	0.104327	0.106295	0.0744663	0.111749	0.0800103	0.109397	0.12854	0.243381	0.155243	0.112909	0.124721	0.409347	0.0259135	0.165214	0.176175	0.130235	0.011
root;Viruses;dsDNA viruses, no RNA stage;Caudovirales;Myoviridae;Spounavirinae;unassigned Spounavirinae;	0.636574	0.649259	0.58248	0.695608	0.701931	0.639567	0.680754	0.666113	0.566573	0.550885	0.655481	0.584424	0.60491	0.695124	0.595108	0.637795	0.649111	1.02501	0.944577	0.884354	0.476466	1.67699	0.928214	0.996676	0.724962	0.016
root;Viruses;dsDNA viruses, no RNA stage;Caudovirales;Podoviridae;Autographivirinae;unclassified Autographivirinae;	0.190106	0.123554	0.2003	0.127027	0.163942	0.146572	0.149416	0.171901	0.187839	0.158578	0.164381	0.140288	0.0636122	0.160501	0.137876	0.150727	0.132967	0.266907	0.285093	0.283535	0.755812	0	0.235793	0.231429	0.247325	0.042
root;Viruses;dsRNA viruses;Birnaviridae;Aquabirnavirus;	0.0269142	0.0480142	0.035793	0.0557097	0.0205852	0.0280955	0.0254255	0.0247679	0.0450075	0.0518621	0.0243914	0.0549018	0.0978307	0.0275002	0.0430773	0.0439072	0.00686171	0.0213057	0.0268075	0.0157576	0.0161988	0.0164243	0.0168525	0.0187301	0.0226437	0.001
root;Viruses;dsDNA viruses, no RNA stage;Caudovirales;unclassified Caudovirales;	1.4456	1.69547	1.30852	1.46439	1.71637	1.39413	1.56583	1.64532	1.24035	1.39868	1.50166	1.47176	1.11725	1.5641	1.30641	1.39218	0.900762	1.09741	1.45349	1.1196	0.895263	0.907724	1.01435	1.20863	1.01209	0.002
root;Viruses;dsDNA viruses, no RNA stage;Herpesvirales;Herpesviridae;Gammaherpesvirinae;Lymphocryptovirus;	0.506816	0.532106	0.483545	0.435881	0.441849	0.445643	0.423465	0.440087	0.518727	0.538284	0.478923	0.405816	0.562804	0.460542	0.513578	0.621179	1.00397	0.728182	0.614163	0.699102	0.197255	1.79874	0.716348	0.601499	1.01233	0.008
root;Viruses;ssRNA viruses;ssRNA positive-strand viruses, no DNA stage;Astroviridae;Mamastrovirus;	0.093215	0.0941904	0.0497065	0.0822164	0.0796682	0.0676559	0.0938153	0.0597082	0.0894199	0.047752	0.0908392	0.0720216	0.36894	0.0407403	0.0872338	0.123345	0.0146617	0.036261	0.0453864	0.0472835	0.0328006	0.0332572	0.0357531	0.0407966	0.0433997	0.001
root;Viruses;dsDNA viruses, no RNA stage;Caudovirales;Siphoviridae;D3112likevirus;	0.189285	0.104207	0.130226	0.102221	0.148388	0.129479	0.155309	0.182579	0.144632	0.136588	0.130329	0.124642	0.0846166	0.163116	0.11008	0.123098	0.063018	0.0580316	0.127256	0.0903686	0.0727837	0.0737968	0.0763165	0.0921462	0.092834	0.002
root;Viruses;ssRNA viruses;ssRNA positive-strand viruses, no DNA stage;Tymovirales;Alphaflexiviridae;Allexivirus;	0.0235383	0.0228935	0.0398444	0.0396496	0.0288256	0.0306677	0.0194175	0.0306541	0.0178955	0.0231608	0.0206077	0.0368241	0.0362014	0.0355955	0.0229506	0.0178698	0.00204846	0.0237086	0.02018	0.02286	0.0144909	0.0146926	0.0121871	0.0162868	0.0193526	0.007
root;Viruses;ssRNA viruses;ssRNA positive-strand viruses, no DNA stage;Picornavirales;Secoviridae;Comovirinae;Comovirus;	0.0209412	0.0388841	0.0173625	0.0456804	0.0304168	0.0335827	0.0156989	0.0390365	0.0209229	0.054775	0.0177535	0.0243233	0.0390684	0.0134748	0.0527563	0.039668	0.204223	0.0427586	0.0121515	0.0232377	0.0625384	0.0634089	0.0607405	0.0566513	0.0510278	0.049
root;Viruses;dsDNA viruses, no RNA stage;Caudovirales;Myoviridae;Phikzlikevirus;	0.61549	0.638673	0.569343	0.652432	0.636208	0.65996	0.643315	0.663319	0.54925	0.531446	0.620381	0.653076	0.306617	0.660039	0.506635	0.555107	0.510186	0.650885	0.787468	0.834864	0.133666	1.7247	0.661149	0.697222	0.662143	0.086
root;Viruses;dsDNA viruses, no RNA stage;Caudovirales;Podoviridae;unassigned Podoviridae;	0.132996	0.127865	0.178273	0.194979	0.164353	0.140392	0.154063	0.155887	0.188755	0.144395	0.161838	0.116895	0.122802	0.145966	0.141537	0.17654	0.0597714	0.120058	0.151473	0.117058	0.0925819	0.0938706	0.0824726	0.115693	0.13001	0.004
root;Viruses;dsDNA viruses, no RNA stage;Caudovirales;Siphoviridae;Lambdalikevirus;	0.630054	0.45624	0.294405	0.504453	0.600854	0.541275	0.561347	0.581252	0.270546	0.409099	0.442271	0.448605	0.153691	0.543471	0.345713	0.335712	0.589088	0.614324	0.707553	0.725455	0.32585	1.49572	0.610851	0.782566	0.581688	0.011
root;Viruses;dsDNA viruses, no RNA stage;Caudovirales;Siphoviridae;Bignuzlikevirus;	0.137485	0.0754383	0.116969	0.112806	0.115225	0.0947992	0.0996141	0.122683	0.0804524	0.0953992	0.130084	0.0978057	0.111605	0.122605	0.0793347	0.108128	0.0797175	0.0678277	0.0837795	0.071036	0.0616186	0.0624763	0.0689362	0.0781306	0.0911081	0.002
root;Viruses;ssRNA viruses;ssRNA positive-strand viruses, no DNA stage;Tymovirales;Betaflexiviridae;Carlavirus;	0.163762	0.126455	0.164361	0.131016	0.150768	0.159114	0.151305	0.115824	0.184669	0.142006	0.135981	0.175332	0.0626769	0.126332	0.166466	0.135012	0.0244731	0.118615	0.129924	0.119866	0.0858496	0.0870445	0.118282	0.0784003	0.102187	0.004
root;Viruses;dsDNA viruses, no RNA stage;Caudovirales;Podoviridae;unclassified Podoviridae;	2.17378	2.11563	1.88482	2.38882	2.57057	2.34568	2.38618	2.53734	1.17903	1.72682	2.22399	2.01134	1.97906	2.42299	1.68449	1.56694	0.642661	1.65356	1.78981	1.79144	1.4981	0.903338	1.0457	1.80691	1.02945	0.005
root;Viruses;dsDNA viruses, no RNA stage;Caudovirales;Podoviridae;Picovirinae;Phi29likevirus;	0.0256671	0.0573073	0.0387798	0.0477999	0.044889	0.0395638	0.0402059	0.05363	0.0563209	0.0402716	0.0467392	0.0545821	0.00937527	0.0524171	0.0362811	0.0356451	0.00592278	0.00589502	0.0390352	0.0391037	0.0209306	0.0212219	0.0270076	0.0343933	0.00557764	0.006
root;Viruses;dsDNA viruses, no RNA stage;Iridoviridae;Chloriridovirus;	0.695366	0.785484	0.752101	0.866456	0.743154	0.903728	0.818697	0.733243	0.568829	0.685112	0.7998	0.893484	0.425301	0.836691	0.631014	0.657093	0.514629	0.697551	0.629654	0.599516	0.460175	0.46658	0.555882	0.625681	0.487647	0.008
root;Viruses;ssRNA viruses;ssRNA positive-strand viruses, no DNA stage;Picornavirales;Picornaviridae;Enterovirus;	0.04953	0.107498	0.085296	0.105286	0.0755568	0.0792052	0.0720719	0.0909359	0.0681237	0.0600247	0.0579419	0.090315	0.0810201	0.048568	0.103146	0.0933166	0.0164751	0.0465133	0.0428168	0.0597744	0.0383074	0.0388406	0.042307	0.027773	0.0698408	0.001
root;Viruses;dsDNA viruses, no RNA stage;Caudovirales;Myoviridae;unclassified Myoviridae;	12.9814	13.4983	12.5003	13.6452	14.1368	13.5943	13.4069	14.4234	11.0302	12.1775	13.1693	13.0971	12.9013	14.1961	12.295	12.0535	10.0761	10.9048	13.981	12.5105	15.8279	6.36027	11.5538	12.3854	10.5203	0.12
root;Viruses;ssRNA viruses;ssRNA positive-strand viruses, no DNA stage;Virgaviridae;Pomovirus;	0.0190265	0.0346644	0.0202623	0.0495939	0.0318661	0.0387265	0.0185263	0.0281155	0.0316499	0.0217203	0.0281195	0.0386714	0.0380344	0.0264527	0.0430563	0.0284321	0.0082746	0.00823582	0.0263271	0.0230719	0.01593	0.0161518	0.0207452	0.0153568	0.0210969	0.004
root;Viruses;dsRNA viruses;Reoviridae;Spinareovirinae;Cypovirus;	0.00655915	0.000886993	0.000886614	0.00897264	0.00635994	0.00411786	0.00550327	0.00646272	0.00109845	0.00390768	0.00684691	0.0161665	0.00109985	0	0.00927422	0.00501657	0.0211134	0.000639146	0.00788816	0.00955302	0.00840045	0.00851738	0.00920541	0.00930999	0.00710846	0.062
root;Viruses;ssRNA viruses;ssRNA negative-strand viruses;Orthomyxoviridae;Isavirus;	0.000834623	0.000834355	0.000833999	0.000835956	0.0017221	0.000421695	0.000421651	0.000421657	0.00042138	0.000421546	0.000421653	0.0078707	0.000421918	0	0.00192703	0.00266404	0.000419767	0.00765433	0.0022344	0.000416849	0.00253284	0.00256809	0.00303029	0.00271465	0.00146134	0.144
root;Viruses;dsDNA viruses, no RNA stage;Caudovirales;Myoviridae;Felixounalikevirus;	0.137356	0.170631	0.234674	0.209956	0.22886	0.161227	0.183716	0.221775	0.134223	0.186643	0.187166	0.198855	0.0992742	0.191615	0.154778	0.185622	0.0768999	0.160087	0.158937	0.164357	0.112395	0.113959	0.170553	0.125449	0.0999417	0.018
root;Viruses;dsDNA viruses, no RNA stage;Iridoviridae;Iridovirus;	1.96291	2.0452	1.93475	2.28574	1.93837	2.15265	1.99192	1.91811	1.8432	1.96295	2.05592	2.25058	1.70501	1.99162	2.10291	2.07498	1.78195	2.10893	1.76011	1.77824	1.69502	1.28386	1.94653	1.80673	1.70767	0.021
root;Viruses;dsDNA viruses, no RNA stage;Herpesvirales;Herpesviridae;Betaherpesvirinae;Muromegalovirus;	0.663512	0.615509	0.602352	0.529304	0.50565	0.555085	0.588715	0.526029	0.824677	0.665024	0.555074	0.594565	1.07429	0.525715	0.622641	0.792142	1.20002	0.787992	0.632819	0.714157	0.237389	1.85718	0.864141	0.639237	1.00799	0.087
root;Viruses;dsDNA viruses, no RNA stage;Caudovirales;Siphoviridae;Halolikevirus;	0.0621667	0.0812231	0.112969	0.07893	0.0856426	0.0897632	0.0944598	0.0842756	0.111532	0.0732331	0.0716402	0.0467869	0.106154	0.111404	0.0524946	0.0767424	0.0705153	0.142032	0.128576	0.125511	0.37511	0	0.0969725	0.107692	0.144222	0.112
root;Viruses;dsDNA viruses, no RNA stage;Caudovirales;Myoviridae;Viunalikevirus;	0.601733	0.466627	0.669463	0.567612	0.681317	0.62647	0.637636	0.686874	0.450883	0.493076	0.628157	0.521621	0.447197	0.492179	0.570173	0.671708	0.602416	0.593197	0.835412	0.779897	0.148627	1.73808	0.732725	0.73789	0.624665	0.135
root;Viruses;dsDNA viruses, no RNA stage;Caudovirales;Myoviridae;Spounavirinae;Spounalikevirus;	2.4943	2.62454	2.19435	2.58094	2.83273	2.47718	2.53577	2.82357	2.10734	2.23212	2.40766	2.37883	1.93515	2.79337	2.15249	2.1459	1.54267	2.13536	2.70857	2.19307	3.07932	1.07429	2.04672	2.33876	1.84654	0.176
root;Viruses;dsDNA viruses, no RNA stage;Polyomaviridae;Polyomavirus;	0.0768815	0.0387148	0.0365697	0.0751715	0.0632779	0.0750338	0.0630592	0.0628855	0.0615446	0.0679969	0.0605865	0.0219864	0.014434	0.0648183	0.0478267	0.0575061	0.013533	0.0426104	0.035382	0.037444	0.0295706	0.0299822	0.0346803	0.0280792	0.0463524	0.015
root;Viruses;dsDNA viruses, no RNA stage;Papillomaviridae;Deltapapillomavirus;	0.0405265	0.0300454	0.0341327	0.00861612	0.0176323	0.0314373	0.0181265	0.0232733	0.0545269	0.0325801	0.0302638	0.0222359	0.0368878	0.0217243	0.0410508	0.0274743	0.00712796	0.0143584	0.0180171	0.031013	0.0164645	0.0166936	0.0154005	0.0172054	0.0256795	0.018
root;Viruses;dsDNA viruses, no RNA stage;Caudovirales;Siphoviridae;Che8likevirus;	0.819874	0.608327	0.668677	0.715301	0.714487	0.663622	0.779882	0.819838	0.746223	0.523213	0.716669	0.644563	0.619751	0.626554	0.791299	0.686759	0.391375	0.44276	0.658552	0.731717	0.466649	0.473145	0.642791	0.421312	0.631304	0.025
root;Viruses;unclassified phages;	1.83481	1.63093	1.84863	1.90586	2.15108	1.86271	1.94008	2.15381	1.32007	1.6738	1.91868	1.83646	2.21077	2.04782	1.55533	1.41695	1.15253	1.3884	1.81072	1.54312	1.95878	0.739987	1.1601	1.84888	1.03782	0.044
root;Viruses;dsDNA viruses, no RNA stage;unclassified dsDNA phages;	0.247839	0.288062	0.184473	0.240481	0.273267	0.256086	0.24433	0.287203	0.205954	0.221452	0.280339	0.282887	0.307611	0.292187	0.211618	0.211719	0.284108	0.230467	0.232805	0.212038	0.178191	0.180672	0.199685	0.241923	0.199484	0.094
root;Viruses;dsDNA viruses, no RNA stage;Herpesvirales;Herpesviridae;Betaherpesvirinae;Cytomegalovirus;	2.4091	2.55199	2.49326	1.90585	1.83725	2.41525	2.16738	1.82834	3.48955	2.74299	2.18457	2.29968	2.72774	2.02648	2.8211	2.88559	3.76436	2.8498	2.40492	2.58266	1.63086	4.57162	3.26895	2.42379	3.51538	0.161
root;Viruses;dsDNA viruses, no RNA stage;Caudovirales;Siphoviridae;Cjwunalikevirus;	0.567522	0.410361	0.576144	0.346437	0.525915	0.557074	0.543805	0.489786	0.228682	0.429235	0.512001	0.545681	0.36611	0.540192	0.44498	0.388489	0.38662	0.335068	0.346549	0.431132	0.295453	0.299565	0.346542	0.351312	0.411317	0.02
root;Viruses;ssRNA viruses;ssRNA negative-strand viruses;Mononegavirales;Rhabdoviridae;Nucleorhabdovirus;	0.0311924	0.0269654	0.0604815	0.0108821	0.0302067	0.0334648	0.0381618	0.0250106	0.0327497	0.0317013	0.0443092	0.0160326	0.0081352	0.0340036	0.0234229	0.0354686	0.00759643	0.0220087	0.0202365	0.0283714	0.0178065	0.0180543	0.0230121	0.0206447	0.0208484	0.036
root;Viruses;ssDNA viruses;unclassified ssDNA viruses;	0.0201442	0.0133534	0.016005	0.00393703	0.015027	0.0122665	0.0142064	0.0179186	0.0382263	0.0032758	0.00898236	0.0107549	0.00327869	0.0200008	0.00558703	0.00993492	0.000986971	0.000982345	0.0103384	0.0132548	0.00590843	0.00599067	0.00243823	0.00158884	0.0134626	0.068
root;Viruses;Retro-transcribing viruses;Retroviridae;Orthoretrovirinae;Betaretrovirus;	0.307972	0.360652	0.290312	0.173276	0.215866	0.243819	0.238643	0.175829	0.453951	0.527467	0.249002	0.277144	0.438312	0.22793	0.523852	0.580927	0.57565	0.387037	0.295511	0.273733	0.369099	0.374236	0.468809	0.313691	0.641794	0.152
root;Viruses;dsDNA viruses, no RNA stage;Caudovirales;Myoviridae;Pbunalikevirus;	0.314143	0.308859	0.349556	0.371383	0.355786	0.315239	0.384535	0.340274	0.319776	0.311681	0.289025	0.369886	0.443985	0.383454	0.275077	0.319008	0.320519	0.264469	0.330997	0.287732	0.511122	0.127989	0.28008	0.339168	0.256169	0.2
root;Viruses;dsDNA viruses, no RNA stage;Caudovirales;Podoviridae;Autographivirinae;T7likevirus;	0.185492	0.19629	0.1876	0.143587	0.163422	0.143925	0.164	0.176729	0.143875	0.130814	0.176562	0.20465	0.156528	0.190334	0.171678	0.140352	0.143989	0.150984	0.133317	0.139865	0.109641	0.111167	0.12247	0.148708	0.151039	0.015
root;Viruses;dsDNA viruses, no RNA stage;Caudovirales;Podoviridae;Picovirinae;unclassified Picovirinae;	0.120626	0.0529224	0.117285	0.0827006	0.101095	0.0752084	0.0869312	0.0932765	0.173413	0.0967001	0.101335	0.0962027	0.050415	0.0789966	0.0974646	0.105615	0.0735722	0.0833467	0.081949	0.071637	0.0601687	0.0610062	0.0692316	0.0836118	0.0764652	0.036
root;Viruses;dsDNA viruses, no RNA stage;Ligamenvirales;Lipothrixviridae;Betalipothrixvirus;	0.345024	0.352634	0.425435	0.475989	0.379125	0.435298	0.403486	0.370142	0.422367	0.500873	0.470231	0.360551	0.317891	0.382178	0.434129	0.399129	0.300284	0.420294	0.322053	0.397301	0.285601	0.289577	0.354262	0.396038	0.304369	0.037
root;Viruses;ssDNA viruses;Parvoviridae;Parvovirinae;Copiparvovirus;	0.0184925	0.0163321	0.0301875	0.0259096	0.0161037	0.0176938	0.0143485	0.0135673	0.0173438	0.0225855	0.0200436	0.0207579	0.00533153	0.0125856	0.0216772	0.0192923	0.00354135	0.00352475	0.00903368	0.0246414	0.0099245	0.0100626	0.00734567	0.0191926	0.00496209	0.039
root;Viruses;dsDNA viruses, no RNA stage;Caudovirales;Myoviridae;Mulikevirus;	0.11249	0.0950724	0.0688928	0.115197	0.107752	0.0887681	0.105951	0.101407	0.057704	0.0785772	0.0970371	0.0676603	0.0226959	0.0926538	0.0774531	0.0759356	0.029916	0.0602635	0.0788287	0.0903269	0.0537921	0.0545408	0.0435595	0.0845356	0.0580641	0.059
root;Viruses;ssRNA viruses;ssRNA positive-strand viruses, no DNA stage;Umbravirus;	0.0121742	0.00658494	0.00128446	0.00128747	0.00453938	0.00494845	0.00408774	0.00318019	0.00176588	0.00768691	0.00479577	0.00970654	0.00176814	0.00585323	0.00185938	0.0091905	0.00186883	0.00909858	0.0127652	0.00781864	0.00693365	0.00703016	0.0093351	0.0073398	0.00700361	0.108
root;Viruses;dsDNA viruses, no RNA stage;Caudovirales;Podoviridae;Autographivirinae;Phikmvlikevirus;	0.049827	0.0898247	0.0477595	0.115632	0.064643	0.069862	0.0583252	0.0695025	0.146673	0.0718812	0.0787841	0.056379	0.252477	0.0497438	0.0914532	0.112063	0.249793	0.105512	0.0607992	0.0758902	0.101606	0.10302	0.11052	0.0930328	0.116348	0.175
root;Viruses;dsDNA viruses, no RNA stage;Phycodnaviridae;Chlorovirus;	6.82047	6.06887	6.51585	7.29325	6.67449	6.83203	6.76669	6.72355	7.02657	6.82452	7.03538	7.33575	4.57174	6.17954	7.19556	6.90616	5.45545	6.83605	6.67406	6.68395	3.57427	8.56346	6.4195	6.5189	6.31946	0.246
root;Viruses;ssRNA viruses;ssRNA positive-strand viruses, no DNA stage;Tymovirales;Tymoviridae;unassigned Tymoviridae;	0.0418067	0.0340578	0.0508619	0.052173	0.0387578	0.0826926	0.040615	0.044541	0.0515623	0.0668778	0.0365204	0.0164539	0.0164662	0.042685	0.0401686	0.0912338	0.0348838	0.0501245	0.0616759	0.0473307	0.0488134	0.0494929	0.063555	0.0501961	0.0887996	0.171
root;Viruses;dsDNA viruses, no RNA stage;Papillomaviridae;Rhopapillomavirus;	0.0337088	0.0355869	0.0317418	0.0167244	0.0181963	0.0227398	0.0252473	0.0237308	0.0427289	0.03007	0.0477285	0.0376893	0.00774218	0.0274811	0.0380352	0.0223628	0.00727098	0.021743	0.0199651	0.0251448	0.0168631	0.0170979	0.018446	0.017997	0.025065	0.036
root;Viruses;ssDNA viruses;Inoviridae;unclassified Inoviridae;	0.00534568	0.0209175	0.000738828	0.00730579	0.0101586	0.00827584	0.0222715	0.0089533	0.00214308	0.013554	0.0138189	0.00214421	0.00214582	0.00875071	0.00527433	0.0107106	0.00199283	0.00198349	0.00387863	0.00509849	0.00324327	0.00328841	0.00414295	0.00604876	0.00205589	0.045
root;Viruses;ssRNA viruses;ssRNA positive-strand viruses, no DNA stage;Closteroviridae;Closterovirus;	0.0878452	0.0752459	0.0685864	0.0819635	0.076927	0.0720321	0.0972091	0.0794473	0.0764086	0.0908998	0.078105	0.0780207	0.0469939	0.0768545	0.060788	0.102751	0.0129967	0.05663	0.0952244	0.0608977	0.0498108	0.0505041	0.0484692	0.0790168	0.0409423	0.059
root;Viruses;ssRNA viruses;ssRNA negative-strand viruses;Bunyaviridae;Phlebovirus;	0.0144154	0.013918	0.00608803	0.0134717	0.00778347	0.01588	0.0170131	0.0158734	0.00385038	0.0038519	0.0153031	0.0113565	0.0038553	0.00504424	0.0166256	0.0158278	0.0240598	0.0176154	0.00803011	0.0180667	0.0142925	0.0144914	0.0178734	0.00707398	0.0245007	0.098
root;Viruses;ssRNA viruses;ssRNA positive-strand viruses, no DNA stage;Closteroviridae;Crinivirus;	0.113473	0.101705	0.1537	0.184719	0.134087	0.157671	0.164487	0.167452	0.0855763	0.15706	0.14845	0.178822	0.115906	0.134465	0.122771	0.159482	0.0903875	0.166596	0.12958	0.124074	0.0994283	0.100812	0.15119	0.105276	0.0938433	0.139
root;Viruses;Retro-transcribing viruses;Retroviridae;Orthoretrovirinae;unclassified Orthoretrovirinae;	0.883236	0.84117	1.07145	0.921444	0.513724	0.556299	0.728537	0.338447	2.40498	1.96634	1.10831	1.00045	5.52328	0.554029	1.26209	1.22652	2.15482	0.773896	0.178576	0.248667	0.714261	0.724203	0.546965	0.796881	0.641431	0.155
root;Viruses;ssRNA viruses;ssRNA negative-strand viruses;Orthomyxoviridae;Influenzavirus B;	0.00186012	0.00185952	0.00185872	0.00186309	0.00435209	0.00642072	0.00262786	0.00177619	0.000449795	0.0032278	0.00329227	0.00790069	0.00045037	0.00339287	0.00527519	0	0.019859	0.00659126	0	0.00234464	0.0060647	0.00614912	0.0086027	0.00261896	0.00447169	0.18
root;Viruses;ssRNA viruses;ssRNA negative-strand viruses;Mononegavirales;Rhabdoviridae;unassigned Rhabdoviridae;	0.0272699	0.0365237	0.0407555	0.0358349	0.0232918	0.0341668	0.0407721	0.0288489	0.103132	0.0602815	0.0387052	0.0326341	0.0394895	0.0225257	0.0542746	0.0570881	0.130771	0.0437667	0.0293797	0.0373756	0.0523093	0.0530374	0.0601884	0.0378051	0.0676408	0.216
root;Viruses;dsRNA viruses;Reoviridae;Sedoreovirinae;Rotavirus;	0.00369205	0.00045639	0.00586194	0.000457266	0.00258723	0.00117288	0.00117276	0.00261471	0.001172	0.00117246	0.00117276	0.00117262	0.0011735	0.00286667	0.00509395	7.43285e-05	0.00204403	0.00203445	0.00202637	0.00202982	0.00226052	0.00229199	0.00445981	0.00137136	0.00362431	0.28
root;Viruses;ssRNA viruses;ssRNA positive-strand viruses, no DNA stage;Tymovirales;Alphaflexiviridae;Botrexvirus;	0.0283085	0.0277626	0.0192294	0.0175721	0.0200332	0.0292154	0.0192154	0.0202606	0.101102	0.0305367	0.0225345	0.0232233	0.00834184	0.0121956	0.0399554	0.0389973	0.072367	0.01076	0.0179857	0.0226502	0.0295672	0.0299788	0.0292027	0.033986	0.0331977	0.354
root;Viruses;ssRNA viruses;ssRNA negative-strand viruses;Mononegavirales;Rhabdoviridae;Novirhabdovirus;	0.00933774	0.0119033	0.0223948	0.0196652	0.0110537	0.024131	0.0141344	0.0112057	0.0264427	0.0199048	0.0259688	0.0255834	0.0324254	0.0125582	0.0221757	0.0211867	0.0048264	0.019448	0.010304	0.00780869	0.0101336	0.0102746	0.0148583	0.00606997	0.0151359	0.012
root;Viruses;dsRNA viruses;Reoviridae;Spinareovirinae;Oryzavirus;	0	0.00781337	0.00915094	0.00758879	0.00312684	0.00181846	0.00181827	0.0058198	0.0251665	0.0101999	0.00467704	0.00181806	0.00181942	0.000722021	0.00164538	0.0134631	0.00132764	0.00132142	0.00131617	0.00131841	0.0014882	0.00150891	0.00102118	0.00153456	0.00346597	0.02
root;Viruses;dsDNA viruses, no RNA stage;Bicaudaviridae;Bicaudavirus;	0.211898	0.276662	0.235557	0.232346	0.205048	0.186764	0.21201	0.186347	0.239377	0.251197	0.258805	0.262879	0.288516	0.180432	0.230138	0.294602	0.283801	0.323748	0.261553	0.279729	0.503909	0.120695	0.345581	0.208932	0.297277	0.125
root;Viruses;dsRNA viruses;Reoviridae;unclassified Reoviridae;	0.000184345	0.00790722	0.00902075	0.00772283	0.00301299	0.0108176	0.0105678	0.00574264	0.00168555	0.0101824	0.007482	0.00928258	0.0016877	0.0110348	0.00628129	0.00269713	0.00160886	0.00160132	0.00520148	0.00159767	0.00258046	0.00261637	0.00261505	0.00331427	0.00328992	0.027
root;Viruses;dsRNA viruses;Reoviridae;Sedoreovirinae;Orbivirus;	0.0724601	0.0917581	0.109473	0.0979792	0.0795181	0.0504024	0.0823913	0.0713109	0.139752	0.120881	0.0889739	0.0831955	0.111259	0.0975165	0.10489	0.0863725	0.0444009	0.103635	0.0765434	0.0715198	0.0647196	0.0656205	0.0716317	0.0719723	0.0944793	0.055
root;Viruses;ssRNA viruses;ssRNA negative-strand viruses;Mononegavirales;Paramyxoviridae;Paramyxovirinae;unclassified Paramyxovirinae;	0.0269485	0.0189695	0.014173	0.0460504	0.0292802	0.0244977	0.0202842	0.0379784	0.0331377	0.0263105	0.0207849	0.0244695	0.00892919	0.0351308	0.0346814	0.026466	0.0889451	0.0209126	0.0227883	0.0452975	0.0385286	0.0390648	0.0525985	0.0194241	0.0523676	0.157
root;Viruses;dsDNA viruses, no RNA stage;Caudovirales;Podoviridae;N4likevirus;	0.137919	0.098825	0.128537	0.0786612	0.125653	0.114603	0.110757	0.118226	0.0624888	0.11413	0.110423	0.13245	0.0274732	0.122466	0.103841	0.0914574	0.154932	0.0909096	0.0749395	0.0620208	0.0783825	0.0794735	0.113602	0.0748039	0.0809765	0.193
root;Viruses;ssRNA viruses;ssRNA negative-strand viruses;Ophioviridae;Ophiovirus;	0.0124554	0.0243804	0.0209025	0.0297766	0.0220582	0.0151866	0.0216818	0.0168935	0.0179207	0.0202804	0.0176784	0.0213267	0.00593853	0.0216022	0.0278113	0.0134776	0.00425601	0.0260004	0.0151563	0.0161788	0.0137415	0.0139328	0.0174044	0.0183081	0.0115666	0.191
root;Viruses;ssRNA viruses;ssRNA positive-strand viruses, no DNA stage;Picornavirales;Secoviridae;Sadwavirus;	0.028813	0.0470919	0.00450837	0.0183733	0.0217226	0.0363504	0.0280574	0.0193119	0.0295287	0.0228079	0.0202873	0.0209955	0.0656672	0.0222162	0.0109217	0.0475792	0.00504547	0.0199408	0.0237447	0.0234449	0.0161056	0.0163298	0.0285202	0.0180099	0.00992807	0.193
root;Viruses;dsRNA viruses;Partitiviridae;Betapartitivirus;	0.00916683	0.00558684	0.00698552	0.00534724	0.00575963	0.00784503	0.00841215	0.0044994	0.00182436	0.013027	0.00182554	0.00933677	0.00182669	0.00385566	0.00267696	0.0112932	0.0204628	0.0144168	0.00178867	0.00592285	0.00879207	0.00891444	0.0120274	0.00460774	0.0100229	0.281
root;Viruses;dsDNA viruses, no RNA stage;Papillomaviridae;Kappapapillomavirus;	0.0377516	0.0583495	0.0584291	0.0408263	0.0378099	0.0399988	0.0458892	0.0409938	0.04807	0.0465641	0.0358013	0.0581178	0.072042	0.0373054	0.0558036	0.0649975	0.170483	0.0568436	0.0261613	0.0419394	0.0640497	0.0649412	0.0919814	0.0408055	0.0623726	0.355
root;Viruses;dsDNA viruses, no RNA stage;Herpesvirales;Herpesviridae;Alphaherpesvirinae;Varicellovirus;	0.907136	1.10128	0.838501	0.967611	0.818401	1.0922	0.931268	0.81701	0.813059	0.896261	1.06112	1.01564	0.646627	0.83945	0.964823	0.937636	1.24097	0.984161	0.823066	1.00295	1.33836	0.544189	0.980133	0.967453	0.987461	0.425
root;Viruses;unclassified viruses;	0.0234058	0.00657327	0.0155195	0.0199615	0.0172418	0.0144371	0.0186285	0.0120652	0.0171366	0.0222988	0.0139987	0.00530291	0.00530688	0.0209563	0.0209059	0.0110147	0.0456205	0.0114957	0.013349	0.0192155	0.0197473	0.0200222	0.0260762	0.00936607	0.029132	0.416
root;Viruses;Retro-transcribing viruses;Retroviridae;unclassified Retroviridae;Atlantic salmon swim bladder sarcoma virus;	0.120278	0.176623	0.151672	0.106838	0.0997735	0.0976992	0.105277	0.0805446	0.416765	0.223958	0.132945	0.135345	0.200253	0.0332392	0.27682	0.289064	0.262799	0.149216	0.127352	0.134165	0.162932	0.165199	0.203593	0.155442	0.264072	0.352
root;Viruses;ssRNA viruses;ssRNA positive-strand viruses, no DNA stage;unclassified ssRNA positive-strand viruses;Phytophthora infestans RNA virus 1;	0.0170677	0.00628709	0.0152886	0.0216615	0.0186093	0.017515	0.00972506	0.022955	0.0290867	0.0252183	0.0169267	0.0205535	0.00525586	0.0102054	0.0280606	0.0308142	0.0300243	0.0163658	0.0219542	0.0180918	0.0195146	0.0197862	0.0286535	0.0174503	0.0283461	0.438
root;Viruses;dsDNA viruses, no RNA stage;Caudovirales;Siphoviridae;unclassified Siphoviridae;	19.4366	17.1804	19.0874	17.0338	20.1966	19.1086	18.2341	20.099	15.7709	16.6246	17.73	16.9603	15.3737	20.1023	16.9408	16.3601	17.3065	17.4947	19.3899	18.8318	20.2195	15.3667	17.7794	19.7095	19.6389	0.421
root;Viruses;ssRNA viruses;ssRNA positive-strand viruses, no DNA stage;Nidovirales;Arteriviridae;Unclassified Arterivirus;	0.109134	0.104229	0.125046	0.0724792	0.11263	0.102261	0.122219	0.124925	0.170361	0.139202	0.0730348	0.105134	0.0889337	0.118639	0.135228	0.138232	0.197379	0.115895	0.104763	0.11008	0.118447	0.120095	0.105441	0.137369	0.199518	0.469
root;Viruses;ssRNA viruses;ssRNA positive-strand viruses, no DNA stage;Cilevirus;	0.00957128	0.0127561	0.0142125	0.0125194	0.00729594	0.0182691	0.0142498	0.00869132	0.0611752	0.0144704	0.0175565	0.0108272	0.00341363	0.00802257	0.0176085	0.0157186	0.00371777	0.00370034	0.0076482	0.0134353	0.00720819	0.00730853	0.0113581	0.0135305	0.000372357	0.043
root;Viruses;dsDNA viruses, no RNA stage;Adenoviridae;Mastadenovirus;	0.10649	0.147729	0.130908	0.0798422	0.105284	0.0990944	0.116432	0.115102	0.105893	0.0994666	0.1159	0.114309	0.172616	0.100526	0.1045	0.133909	0.216486	0.0767268	0.0806313	0.071202	0.0934298	0.0947302	0.117898	0.0968423	0.0904824	0.07
root;Viruses;dsRNA viruses;Reoviridae;Sedoreovirinae;Phytoreovirus;	0.0178583	0.0197291	0.0146239	0.0052035	0.0102146	0.00966854	0.0102447	0.018497	0.0154411	0.0206271	0.0181115	0.0111843	0.00355275	0.0200906	0.0106403	0.00961128	0.00287667	0.0102423	0.0176845	0.00893527	0.00902877	0.00915444	0.00611693	0.0164313	0.00820189	0.111
root;Viruses;dsRNA viruses;Totiviridae;Totivirus;	0.0109261	0.00318972	0.0126454	0.0173307	0.00532373	0.0148439	0.00933123	0.00807861	0.00266996	0.0168285	0.0142601	0.00267137	0.00267338	0.00658597	0.0142279	0.00337777	0.000681219	0.00828334	0.00449718	0.00694144	0.00448713	0.00454959	0.00742946	1.47261e-05	0.00691483	0.284
root;Viruses;ssRNA viruses;ssRNA positive-strand viruses, no DNA stage;unclassified ssRNA positive-strand viruses;Nora virus;	0.0123498	0.0367761	0.0208816	0.0177583	0.0167069	0.0152488	0.0369046	0.0209118	0.00623693	0.0174144	0.0233918	0.0287203	0.0649791	0.0284103	0.00641141	0.0389391	0.0456562	0.0335567	0.0300592	0.0136082	0.0254837	0.0258384	0.0249192	0.0303319	0.0330836	0.39
root;Viruses;ssRNA viruses;ssRNA positive-strand viruses, no DNA stage;Luteoviridae;Polerovirus;	0.155873	0.136036	0.099734	0.0941392	0.109401	0.126408	0.115054	0.0892638	0.188765	0.156796	0.0902374	0.148982	0.124433	0.108864	0.193157	0.151061	0.206058	0.128497	0.130664	0.124252	0.131591	0.133423	0.169356	0.108119	0.222565	0.44
root;Viruses;dsDNA viruses, no RNA stage;Papillomaviridae;Omikronpapillomavirus;	0.084975	0.0474789	0.0666932	0.0206816	0.0458075	0.0330579	0.0602785	0.0463547	0.101301	0.0977371	0.0586452	0.0560318	0.0778079	0.044435	0.104247	0.0790521	0.150093	0.0763648	0.0414663	0.0672482	0.0753339	0.0763825	0.127387	0.0520597	0.0825691	0.462
root;Viruses;dsRNA viruses;Reoviridae;Spinareovirinae;Coltivirus;	0.0164333	0.00677794	0.0185767	0.0244301	0.0122867	0.0134453	0.0110077	0.00843734	0.0394626	0.0128175	0.0130129	0.0194255	0.0338132	0.0221178	0.0241126	0.00610464	0.00664245	0.00661131	0.0123769	0.00659626	0.00851987	0.00863846	0.0111649	0.00689696	0.016479	0.032
root;Viruses;ssRNA viruses;ssRNA positive-strand viruses, no DNA stage;Tymovirales;Alphaflexiviridae;Potexvirus;	0.132046	0.107383	0.0984122	0.153125	0.118582	0.149353	0.12714	0.106644	0.145867	0.143617	0.0962428	0.110497	0.116368	0.101425	0.160683	0.125155	0.132326	0.0938995	0.0904152	0.103414	0.0880174	0.0892425	0.126541	0.092239	0.114998	0.035
root;Viruses;dsDNA viruses, no RNA stage;Caudovirales;Siphoviridae;Charlielikevirus;	0.140749	0.145268	0.118662	0.130526	0.133331	0.137671	0.12463	0.149896	0.184116	0.116479	0.138344	0.107643	0.0622976	0.139755	0.10661	0.158097	0.171212	0.0924267	0.110845	0.098775	0.099317	0.100699	0.107715	0.136463	0.116797	0.107
root;Viruses;dsDNA viruses, no RNA stage;Fuselloviridae;Betafusellovirus;	0.116262	0.171745	0.0881795	0.132366	0.150859	0.133851	0.141301	0.117074	0.207065	0.154745	0.131807	0.121647	0.0314836	0.0857376	0.146509	0.171214	0.105272	0.133121	0.11248	0.0970941	0.0911525	0.0924213	0.113098	0.0941054	0.137186	0.13
root;Viruses;Retro-transcribing viruses;Caulimoviridae;Badnavirus;	0.0288308	0.0235621	0.012202	0.0358795	0.0259343	0.0273601	0.0327422	0.0249626	0.0178056	0.0201539	0.023408	0.013536	0.00588125	0.0237289	0.0281468	0.0137083	0.00340756	0.0182551	0.0220513	0.0217499	0.0143315	0.014531	0.0239387	0.0183204	0.00644653	0.182
root;Viruses;dsRNA viruses;Cystoviridae;Cystovirus;	0.0154944	0.00716136	0.0173432	0.0069709	0.0162669	0.0121616	0.0163273	0.0111486	0.0148461	0.0171601	0.0146066	0.00308466	0.00308698	0.0138544	0.0139995	0.00916877	0.00319006	0.0105063	0.0105307	0.0122266	0.0082227	0.00833715	0.00869263	0.0134455	0.00747183	0.232
root;Viruses;ssRNA viruses;ssRNA positive-strand viruses, no DNA stage;Sobemovirus;	0.0597176	0.0411702	0.0730165	0.0329555	0.0553912	0.04475	0.0365396	0.0373185	0.0733873	0.0426359	0.0346262	0.0446956	0.0144109	0.0399537	0.0419117	0.065053	0.0746368	0.0417461	0.0564698	0.0305931	0.0435552	0.0441615	0.0437582	0.0479022	0.0647218	0.556
root;Viruses;dsDNA viruses, no RNA stage;Caudovirales;Siphoviridae;Corndoglikevirus;	0.157885	0.149013	0.16981	0.0892559	0.13745	0.125701	0.122374	0.153061	0.208937	0.158824	0.141478	0.10728	0.180285	0.138882	0.137788	0.177016	0.156075	0.118481	0.107577	0.121073	0.104327	0.105779	0.154628	0.109992	0.13095	0.07
root;Viruses;dsDNA viruses, no RNA stage;Poxviridae;Chordopoxvirinae;Yatapoxvirus;	0.420395	0.48882	0.551081	0.55753	0.424851	0.497873	0.492626	0.39968	0.567228	0.61903	0.479567	0.573399	0.504514	0.431393	0.602567	0.622495	0.6011	0.403852	0.403109	0.473767	0.387876	0.393275	0.549593	0.42618	0.471844	0.081
root;Viruses;dsDNA viruses, no RNA stage;Papillomaviridae;Gammapapillomavirus;	0.162937	0.135042	0.177239	0.131283	0.154406	0.137929	0.166787	0.140551	0.146912	0.195683	0.130436	0.176851	0.100486	0.208939	0.177782	0.138484	0.076514	0.146819	0.141562	0.142329	0.109063	0.110581	0.180227	0.103427	0.12161	0.162
root;Viruses;ssRNA viruses;ssRNA positive-strand viruses, no DNA stage;Tombusviridae;Dianthovirus;	0.00114283	0.00114246	0.00114198	0.00114466	0.00594749	0.000619547	0.000619482	0.00469362	0.000619083	0.000619328	0.000619486	0.00061941	0.000619875	0	0.0039131	0.00399174	0.00136345	0.00135706	0.00329465	0.00135397	0.00194222	0.00196926	0.00266025	0.00380425	0.000926456	0.193
root;Viruses;dsDNA viruses, no RNA stage;Poxviridae;Chordopoxvirinae;Orthopoxvirus;	2.53199	3.37814	3.21304	3.08497	2.49013	2.90363	2.91874	2.4209	3.16435	3.65829	3.08437	3.55196	2.7895	2.4854	3.4284	3.34409	3.0366	3.42623	2.40324	2.7529	2.83764	1.93444	2.90685	2.69418	2.91761	0.305
root;Viruses;Satellites;	0.00594094	0.00837473	0.000651423	0.0157295	0.00964473	0.0199971	0.00611266	0.00572632	0.0135385	0.00449636	0.0132956	0.00928249	0.00165277	0.001059	0.016732	0.00517114	0.00135799	0.0302509	0.00679222	0.0102758	0.0109197	0.0110717	0.010742	0.0121121	0.00957782	0.543
root;Viruses;ssRNA viruses;ssRNA positive-strand viruses, no DNA stage;Flaviviridae;unclassified Flaviviridae;	0.0620935	0.0124371	0.0592526	0.0440617	0.0368705	0.0373532	0.0441394	0.0373391	0.0605074	0.0613293	0.0420158	0.0128132	0.0128228	0.0408027	0.0448894	0.0455365	0.0157512	0.0590768	0.0428766	0.0573509	0.0395225	0.0400726	0.043543	0.0518547	0.0466358	0.654
root;Viruses;ssRNA viruses;ssRNA positive-strand viruses, no DNA stage;Picornavirales;unclassified Picornavirales;	0.0835629	0.0337319	0.0822512	0.0267586	0.0626077	0.102242	0.0623859	0.0581085	0.0608488	0.0702639	0.0540152	0.0590785	0.0130059	0.0510144	0.0541987	0.0727955	0.0510338	0.0381432	0.0594875	0.0453625	0.0397761	0.0403298	0.0635061	0.0402882	0.0436404	0.188
root;Viruses;dsRNA viruses;Reoviridae;Spinareovirinae;Fijivirus;	0.0452107	0.0338101	0.0296681	0.0421764	0.0303256	0.0376891	0.0434919	0.0320331	0.0107901	0.0497176	0.0477774	0.0629955	0.0108039	0.0274655	0.040011	0.049033	0.00964275	0.0170951	0.0378171	0.0435447	0.0252559	0.0256075	0.0466524	0.0104178	0.0306204	0.211
root;Viruses;dsRNA viruses;unclassified dsRNA viruses;	0.0340362	0.060779	0.037247	0.0661838	0.0370441	0.045527	0.0544412	0.0361627	0.0597067	0.0605412	0.0468497	0.0579127	0.0722195	0.0325597	0.0719604	0.0627237	0.0165815	0.0599001	0.0400632	0.0432773	0.0367485	0.03726	0.0489748	0.0478515	0.0369133	0.277
root;Viruses;dsDNA viruses, no RNA stage;Papillomaviridae;Nupapillomavirus;	0.02697	0.0136772	0.0163714	0.0223325	0.0229535	0.0209611	0.0300351	0.0219523	0.00595474	0.0199164	0.034524	0.0134462	0.00596235	0.011649	0.0261236	0.0267946	0.0249998	0.0480536	0.0170949	0.0222998	0.0236711	0.0240006	0.0218448	0.0382461	0.0205101	0.415
root;Viruses;ssRNA viruses;ssRNA positive-strand viruses, no DNA stage;Bromoviridae;Bromovirus;	0.0111469	0.0202995	0.0134167	0.0101424	0.00776498	0.009837	0.00603704	0.00916928	0.0271081	0.0066372	0.00670266	0.00385496	0.0331094	0.0158994	0.0153667	0.00360497	0.00242941	0.0169005	0.00240843	0.0113601	0.00773316	0.00784079	0.0100338	0.00878868	0.00626308	0.491
root;Viruses;ssRNA viruses;ssRNA positive-strand viruses, no DNA stage;Tymovirales;Betaflexiviridae;Foveavirus;	0.0143228	0.0260941	0.0208024	0.0251794	0.0150293	0.0328947	0.0190133	0.0178751	0.00586734	0.0254268	0.0201642	0.0283516	0.00587484	0.029348	0.0199343	0.0108819	0.00322981	0.0180081	0.0236455	0.0214867	0.0144661	0.0146674	0.0176447	0.0242012	0.00693067	0.491
root;Viruses;dsDNA viruses, no RNA stage;Baculoviridae;Alphabaculovirus;	1.97677	2.29763	2.31308	2.48384	1.8734	1.9777	2.12792	1.95865	1.92945	2.17283	2.14284	2.23582	2.49768	2.0888	2.1306	2.37905	2.10793	2.00969	2.00454	2.1191	1.13914	2.78081	2.18136	2.04625	1.94841	0.624
root;Viruses;dsRNA viruses;Birnaviridae;Avibirnavirus;	0.00680856	0.0205789	0.00562839	0.00985739	0.00577975	0.00303994	0.0145073	0.0100226	0.00303767	0.00888985	0.00902617	0.00303927	0.00304155	0.0025886	0.0140132	0.00671608	0.0198029	0.00653498	0.00838911	0.00823866	0.00836292	0.00847932	0.00327369	0.0120056	0.0106927	0.614
root;Viruses;ssRNA viruses;ssRNA positive-strand viruses, no DNA stage;Picornavirales;Secoviridae;Comovirinae;Fabavirus;	0.12225	0.0938105	0.104894	0.092003	0.0882586	0.102707	0.126932	0.0814017	0.217001	0.145033	0.0679283	0.0906316	0.206503	0.0792369	0.174936	0.14687	0.0961796	0.0830853	0.0984543	0.121799	0.0930958	0.0943916	0.150999	0.128802	0.101883	0.32
root;Viruses;dsDNA viruses, no RNA stage;Caudovirales;Siphoviridae;Bronlikevirus;	0.282909	0.284769	0.212603	0.356338	0.345177	0.264647	0.306215	0.333262	0.247034	0.281341	0.329847	0.30063	0.147403	0.35219	0.209353	0.269651	0.238506	0.27963	0.390374	0.335369	0.809781	0.0517378	0.297252	0.361935	0.271306	0.738
root;Viruses;ssRNA viruses;ssRNA negative-strand viruses;Orthomyxoviridae;Influenzavirus C;	0.00701095	0.00133041	0.00132984	0.00942866	0.00990339	0.00191235	0.00414211	0.00462794	0.00191092	0.0132893	0.00191216	0.00954116	0.00191336	0.00934954	0.0111243	0	0.00368886	0.00367157	0.00954488	0.00366321	0.00543237	0.00550798	0.00662521	0.0113438	0.00232546	0.722
root;Viruses;dsDNA viruses, no RNA stage;Herpesvirales;Herpesviridae;Gammaherpesvirinae;Rhadinovirus;	1.21827	1.25612	1.47537	1.13864	1.0612	1.27626	1.23781	1.12712	1.38411	1.35207	1.23238	1.29873	0.92345	1.11905	1.3499	1.52928	1.56047	1.37082	0.981521	1.22088	1.34369	0.872557	1.40887	1.12291	1.4403	0.703
root;Viruses;ssRNA viruses;ssRNA negative-strand viruses;Bunyaviridae;Hantavirus;	0.0364076	0.0296049	0.0149367	0.0287758	0.0264067	0.0244218	0.0312799	0.0240812	0.0443319	0.026161	0.0265499	0.0094763	0.00948341	0.0404875	0.0248874	0.0286352	0.0105824	0.0179824	0.0179782	0.0227821	0.0168488	0.0170833	0.0205775	0.0165047	0.0296953	0.075
root;Viruses;ssRNA viruses;ssRNA positive-strand viruses, no DNA stage;Luteoviridae;Luteovirus;	0.0145894	0.0233068	0.0114747	0.0293854	0.0161317	0.0177005	0.0143999	0.0122743	0.00549648	0.0140127	0.0200189	0.0283357	0.00550351	0.0125385	0.0120212	0.0265613	0.0258696	0.00421261	0.0118604	0.00734405	0.0118236	0.0119882	0.0267711	0.00566906	0.00646046	0.227
root;Viruses;ssRNA viruses;ssRNA positive-strand viruses, no DNA stage;Picornavirales;Dicistroviridae;Cripavirus;	0.0674078	0.0374199	0.0756193	0.0295523	0.0638988	0.0452607	0.0570148	0.0607991	0.0147985	0.0601401	0.0495977	0.0452061	0.0148174	0.0438056	0.0555992	0.0557072	0.0340865	0.0431086	0.0432191	0.0472249	0.035802	0.0363003	0.055816	0.0426072	0.0417576	0.189
root;Viruses;dsRNA viruses;Endornaviridae;Endornavirus;	0.104488	0.131747	0.0907643	0.0751993	0.102039	0.0949129	0.0845414	0.0966157	0.120334	0.0986497	0.076508	0.108887	0.0841347	0.092521	0.11594	0.111853	0.0645529	0.118488	0.0762493	0.0984958	0.0759154	0.0769721	0.0736328	0.0897917	0.11684	0.261
root;Viruses;ssRNA viruses;ssRNA positive-strand viruses, no DNA stage;Picornavirales;Secoviridae;Comovirinae;Nepovirus;	0.0196051	0.00866926	0.0634649	0.0632249	0.0325477	0.0417436	0.0578933	0.0491444	0.105812	0.0452798	0.0113807	0.0113793	0.0707826	0.0167711	0.0402544	0.0840398	0.0187268	0.0186391	0.025842	0.0335075	0.0248137	0.0251591	0.0414528	0.0226605	0.0372255	0.287
root;Viruses;dsRNA viruses;Partitiviridae;Gammapartitivirus;	0.0212384	0.0158714	0.00135391	0.00135708	0.00646935	0.0116134	0.00914727	0.0146454	0.0261242	0.00815153	0.0256408	0.00249698	0.00249886	0.00874588	0.0116426	0.0103674	0.00119406	0.00846505	0.0048404	0.0161712	0.00682061	0.00691554	0.00835773	0.0101394	0.00287118	0.484
root;Viruses;ssRNA viruses;ssRNA negative-strand viruses;Tenuivirus;	0.00678371	0.00107269	0.00107223	0.00921401	0.00272329	0.00141144	0.00360763	0.0121106	0.0131164	0.00701396	0.0014113	0.00892532	0.00141218	0.00710808	0.00229673	0.00681292	0.00199687	0.00198751	0.003985	0.0052703	0.00336033	0.00340711	0.00117589	0.00641497	0.00491512	0.729
root;Viruses;dsDNA viruses, no RNA stage;Caudovirales;Myoviridae;Spounavirinae;Twortlikevirus;	5.35282	6.24563	5.8807	5.30832	5.57337	5.29625	5.83147	5.55041	7.37815	5.48208	5.57929	5.80646	5.94012	5.647	5.91147	5.82919	5.82174	6.65179	5.80335	5.59162	9.61541	2.7244	6.0111	5.74621	5.7171	0.761
root;Viruses;ssRNA viruses;ssRNA negative-strand viruses;Mononegavirales;Filoviridae;Ebolavirus;	0.0121241	0.0444708	0.02031	0.034708	0.0282009	0.0175693	0.0239029	0.0245767	0.0786927	0.03093	0.0285878	0.0385666	0.00855246	0.0193509	0.0258627	0.0510751	0.0124606	0.019151	0.0225272	0.0207131	0.0181805	0.0184335	0.02619	0.0213005	0.0242692	0.082
root;Viruses;dsDNA viruses, no RNA stage;Fuselloviridae;Alphafusellovirus;	0.119779	0.110192	0.087188	0.0808086	0.0896034	0.115608	0.121912	0.104208	0.153972	0.106535	0.091249	0.0929433	0.0548433	0.119281	0.0828761	0.128955	0.0803991	0.106899	0.0919861	0.103303	0.0775036	0.0785823	0.117365	0.0876064	0.0885018	0.222
root;Viruses;ssRNA viruses;ssRNA positive-strand viruses, no DNA stage;Nidovirales;Coronaviridae;Coronavirinae;Gammacoronavirus;	0.0814564	0.0877443	0.105245	0.1212	0.0822045	0.1056	0.0997441	0.100832	0.109276	0.102928	0.093133	0.117593	0.0266227	0.0771896	0.0888136	0.151815	0.117411	0.0595224	0.0832658	0.0830512	0.076551	0.0776165	0.0706389	0.0817753	0.136308	0.25
root;Viruses;ssDNA viruses;Anelloviridae;Alphatorquevirus;	0.0515808	0.0113221	0.0123128	0.0246037	0.0156011	0.0246173	0.0352632	0.0239282	0.0181579	0.0204968	0.0237376	0.0291617	0.066071	0.0283096	0.0214621	0.032007	0.0481022	0.0202728	0.0184274	0.0175938	0.0229848	0.0233047	0.017422	0.0140389	0.0457871	0.624
root;Viruses;dsDNA viruses, no RNA stage;unclassified dsDNA viruses;	8.53984	8.05637	7.60449	7.01864	7.20641	7.90355	7.50823	7.17779	7.66085	7.45429	7.53676	8.02742	9.64546	7.9849	7.84877	7.4289	8.99281	8.60399	6.99581	7.73363	5.38331	10.0813	7.95933	7.3958	9.00355	0.779
root;Viruses;ssRNA viruses;ssRNA positive-strand viruses, no DNA stage;Bromoviridae;Ilarvirus;	0.00234984	0.0115255	0.00234808	0.00235359	0.00568363	0.00177309	0.00832039	0.00310191	0.0250361	0.00734017	0.00462126	0.0017727	0.00177403	0.0071574	0.00291528	0.00837557	0.00236073	0.00976066	0.00792663	0.00234432	0.0053829	0.00545783	0.00929723	0.00197968	0.00735639	0.841
root;Viruses;ssRNA viruses;ssRNA positive-strand viruses, no DNA stage;Virgaviridae;Tobravirus;	0.00181536	0.0151872	0.001814	0.0148708	0.0125196	0.00927389	0.0121117	0.018197	0.00308837	0.00308959	0.0119206	0.00309	0.00309232	0.0192217	0.00660575	0.00517857	0.00316328	0.00314846	0.00884372	0.00937892	0.00602625	0.00611013	0.0115501	0.00734749	0.00293054	0.85
root;Viruses;dsDNA viruses, no RNA stage;Papillomaviridae;Xipapillomavirus;	0.0251558	0.0229516	0.00737651	0.0428592	0.0229372	0.0222095	0.0202235	0.0246779	0.0186613	0.0329611	0.024479	0.0142278	0.0374493	0.0281079	0.0332356	0.0191283	0.0103525	0.025883	0.0317923	0.0327389	0.0235974	0.0239258	0.0284686	0.0142216	0.0442817	0.816
root;Viruses;dsRNA viruses;Cystoviridae;unclassified Cystoviridae;	0.0208411	0.0141614	0.00642991	0.0137216	0.0176058	0.0104579	0.0154538	0.012475	0.00438929	0.0185006	0.0274904	0.00439161	0.0043949	0.00377667	0.0147707	0.0253571	0.0043097	0.0193775	0.0175411	0.0136014	0.012437	0.0126101	0.0222991	0.00656585	0.0151164	0.826
root;Viruses;ssRNA viruses;unassigned ssRNA viruses;Alvernaviridae;Dinornavirus;	0.00357977	0.011305	0.00627829	0.0167564	0.00532427	0.00261785	0.00714879	0.0039972	0.014691	0.00839666	0.00853123	0.0103684	0.00261923	0.00602753	0.00557044	0.0120361	0.0217079	0.00119884	0.00119408	0.0131019	0.00842575	0.00854303	0.00765372	0.00802575	0.00927534	0.895
root;Viruses;ssRNA viruses;ssRNA negative-strand viruses;Bunyaviridae;Nairovirus;	0.0132853	0.020408	0.0409052	0.0198633	0.0157369	0.0277854	0.0309096	0.0254024	0.00642912	0.0291375	0.0238572	0.0368831	0.00643734	0.0106807	0.0335906	0.0274091	0.025428	0.0266611	0.0171121	0.0320835	0.0209048	0.0211957	0.0292141	0.0155917	0.0310885	0.869
root;Viruses;dsDNA viruses, no RNA stage;Adenoviridae;Siadenovirus;	0.0387115	0.0465365	0.0830178	0.0369177	0.0530145	0.0511019	0.0523092	0.0443939	0.0383724	0.0625944	0.0522349	0.0375109	0.132783	0.0311338	0.0672963	0.0847358	0.0181115	0.0760282	0.0525673	0.0627788	0.0471943	0.0478512	0.0653244	0.057587	0.0457477	0.877
root;Viruses;ssRNA viruses;ssRNA positive-strand viruses, no DNA stage;Picornavirales;Picornaviridae;unclassified Picornaviridae;	0.112985	0.136403	0.15056	0.211829	0.110679	0.124224	0.143261	0.108031	0.227808	0.1465	0.160525	0.198154	0.0986888	0.129981	0.135325	0.211425	0.27552	0.173837	0.110879	0.0946964	0.13873	0.140661	0.156773	0.184296	0.134836	0.84
root;Viruses;dsRNA viruses;Reoviridae;Sedoreovirinae;Mimoreovirus;	0.000903765	0.000903475	0.000903088	0.000905208	0.000439566	0.00043953	0.00261223	0.00043949	0.000439201	0.000439374	0.000439486	0.00787291	0.000439762	0.00104118	0.000273868	0.00254556	0.00128385	0.00127783	0.00127276	0.00127492	0.00155767	0.00157935	0.00144496	0	0.0044632	0.13
root;Viruses;ssRNA viruses;ssRNA negative-strand viruses;Bunyaviridae;Tospovirus;	0.0704825	0.0328771	0.0482218	0.0494233	0.0388969	0.0549609	0.0501018	0.0407631	0.0596687	0.049172	0.0355604	0.0730894	0.101596	0.0232154	0.0691702	0.0778115	0.0134279	0.0577422	0.0467628	0.0468444	0.0370983	0.0376147	0.0504222	0.0580387	0.023745	0.258
root;Viruses;ssRNA viruses;ssRNA positive-strand viruses, no DNA stage;Nidovirales;Coronaviridae;Coronavirinae;Betacoronavirus;	0.225491	0.327909	0.319475	0.371064	0.24484	0.232174	0.280706	0.258829	0.473838	0.408954	0.303357	0.349055	0.321371	0.234655	0.385686	0.470236	0.541586	0.217808	0.203491	0.239493	0.267631	0.271356	0.404862	0.218615	0.310447	0.349
root;Viruses;ssRNA viruses;ssRNA negative-strand viruses;Mononegavirales;Paramyxoviridae;Pneumovirinae;Pneumovirus;	0.0561242	0.0827466	0.0779596	0.097017	0.0655997	0.0678957	0.0725065	0.0678683	0.114085	0.0901046	0.0655476	0.0800241	0.0488829	0.0588712	0.0699527	0.11333	0.08038	0.04022	0.0658321	0.078258	0.0564734	0.0572594	0.0686213	0.0600487	0.0799583	0.383
root;Viruses;ssRNA viruses;ssRNA positive-strand viruses, no DNA stage;Potyviridae;Potyvirus;	0.355866	0.480109	0.56232	0.386031	0.385606	0.385809	0.392078	0.352524	0.668028	0.605431	0.46353	0.483606	0.928454	0.458377	0.57128	0.505516	0.499699	0.536	0.315983	0.388042	0.370681	0.37584	0.483412	0.346929	0.5613	0.404
root;Viruses;Retro-transcribing viruses;Hepadnaviridae;Avihepadnavirus;	0.013119	0.00462006	0.0259138	0.0409625	0.0272768	0.0381271	0.0250857	0.0151559	0.00680442	0.0213776	0.0246986	0.0224404	0.00681312	0.0407582	0.00742126	0.0269158	0.00818041	0.0155877	0.0230762	0.00812354	0.0137068	0.0138976	0.0149217	0.00996137	0.0261355	0.454
root;Viruses;ssRNA viruses;ssRNA positive-strand viruses, no DNA stage;Picornavirales;Marnaviridae;Marnavirus;	0.0153426	0.006162	0.0173809	0.0144474	0.0186256	0.0162305	0.0107563	0.00951243	0.00414064	0.0125774	0.0185275	0.0192258	0.00414593	0.010146	0.0110747	0.0229337	0.0039123	0.0186609	0.0131544	0.00692621	0.00995391	0.0100925	0.0158529	0.00455998	0.0141831	0.514
root;Viruses;ssRNA viruses;ssRNA positive-strand viruses, no DNA stage;Nodaviridae;unclassified Nodaviridae;	0.0189617	0.00162393	0.00162323	0.00986382	0.0059318	0.0200103	0.0041988	0.00867343	0.0136731	0.00200983	0.0105788	0.0020101	0.0313547	0.00963797	0.00467292	0.011598	0.0218231	0.00849232	0.0048794	0.0131857	0.0101354	0.0102765	0.0091539	0.0157821	0.00819564	0.647
root;Viruses;dsRNA viruses;Reoviridae;Spinareovirinae;Dinovernavirus;	0.00141012	0.00140967	0.00140906	0.00141237	0.000667168	0.00664666	0.00721016	0.00199514	0.000666614	0.000666877	0.000667047	0.000666966	0.000667466	0.000316654	0.00507995	0.00131278	0.000969548	0.000965003	0.000961171	0.00421463	0.00188828	0.00191457	0.00490961	0.000986772	0.000267268	0.799
root;Viruses;ssRNA viruses;ssRNA positive-strand viruses, no DNA stage;Alphatetraviridae;Omegatetravirus;	0.00920195	0.00286533	0.00286411	0.00287083	0.00266297	0.00135125	0.00354725	0.0040257	0.0130551	0.00975455	0.00994958	0.016378	0.00135196	0.00538578	0	0.0134135	0.0210347	0.000464808	0.000462963	0.00046375	0.00555774	0.0056351	0.00862137	0.000626524	0.0042705	0.744
root;Viruses;ssRNA viruses;ssRNA negative-strand viruses;Mononegavirales;Paramyxoviridae;Paramyxovirinae;Rubulavirus;	0.0191088	0.0042682	0.0207949	0.0324763	0.0190724	0.0254528	0.015992	0.0152164	0.018965	0.0413073	0.01288	0.022356	0.00703979	0.0259609	0.039363	0.011701	0.00789911	0.0303674	0.0210252	0.029473	0.0203098	0.0205925	0.0376297	0.0155185	0.0197628	0.79
root;Viruses;dsRNA viruses;Totiviridae;Victorivirus;	0.0205874	0.0104599	0.000855789	0.000857798	0.00520526	0.00260709	0.0047818	0.00658007	0.0141973	0.00260616	0.00544538	0.00260651	0.0609333	0.012428	0.0074046	0.00297823	0.0016397	0.00952224	0.00559056	0.00487813	0.00508009	0.0051508	0.00438802	0.00162037	0.01114	0.843
root;Viruses;Retro-transcribing viruses;Retroviridae;Orthoretrovirinae;Alpharetrovirus;	0.119176	0.124223	0.0765092	0.081469	0.0718662	0.103994	0.090156	0.0753998	0.110677	0.15502	0.109006	0.141606	0.0875617	0.0836238	0.135024	0.141289	0.0788497	0.121274	0.0894413	0.115578	0.0898076	0.0910576	0.137265	0.0772693	0.132999	0.779
root;Viruses;ssRNA viruses;ssRNA negative-strand viruses;Mononegavirales;Paramyxoviridae;Paramyxovirinae;Henipavirus;	0.0315449	0.00986981	0.021389	0.0358392	0.0214512	0.0280942	0.018004	0.0137111	0.0187234	0.0322283	0.021353	0.067115	0.0364679	0.0105195	0.0341121	0.0413073	0.0327149	0.0179225	0.0159071	0.0330142	0.0232947	0.023619	0.0413106	0.0115756	0.0334916	0.798
root;Viruses;ssRNA viruses;ssRNA positive-strand viruses, no DNA stage;Tymovirales;Tymoviridae;Marafivirus;	0.0310274	0.038257	0.0719579	0.0452016	0.0463703	0.0423067	0.0340288	0.0538426	0.0830794	0.0316348	0.0350126	0.0422526	0.0715714	0.0226325	0.056643	0.0736229	0.0383185	0.0228871	0.0396798	0.0386008	0.0325428	0.0329958	0.0432933	0.0237787	0.0588353	0.22
root;Viruses;ssRNA viruses;ssRNA positive-strand viruses, no DNA stage;Tombusviridae;Aureusvirus;	0.0134755	0.0197065	0.0112465	0.0192335	0.0137835	0.0136348	0.0177373	0.0205786	0.0510331	0.0130119	0.0245532	0.0121313	0.00469816	0.0175949	0.0202883	0.0170312	0.00347775	0.00346145	0.0163679	0.0306843	0.0127477	0.0129251	0.0231697	0.00192076	0.0146771	0.387
root;Viruses;ssRNA viruses;ssRNA positive-strand viruses, no DNA stage;Benyviridae;Benyvirus;	0.0126212	0.000156683	0.000156616	0.0090396	0.0032541	0.00494408	0.00413372	0.0032793	0.0019476	0.00473525	0.00480031	0.00194863	0.0312449	0.0046657	0.00975566	0.00247389	0.00190143	0.00923634	0.00188501	0.00188821	0.00382909	0.00388239	0.00201586	0.00281965	0.0078073	0.53
root;Viruses;ssDNA viruses;Anelloviridae;unclassified Anelloviridae;	0.022369	0.0130225	0	0.0191141	0.0137013	0.0135477	0.0132949	0.00704873	0.0282434	0.0129045	0.00724455	0.00431396	0.0043172	0.00656651	0.0193823	0.0143257	0.00388254	0.0116147	0.0135859	0.01024	0.00916784	0.00929545	0.0175651	0.00589524	0.0100636	0.63
root;Viruses;ssRNA viruses;ssRNA positive-strand viruses, no DNA stage;Caliciviridae;unclassified Caliciviridae;	0.0110579	0.0296811	0.0197721	0.02275	0.0168201	0.0170622	0.0159777	0.0184212	0.0286702	0.0162057	0.016472	0.0201102	0.00476462	0.0148537	0.0146581	0.0234057	0.0423418	0.0158115	0.00499673	0.013264	0.0163639	0.0165916	0.0128838	0.0183601	0.0189882	0.648
root;Viruses;ssRNA viruses;ssRNA positive-strand viruses, no DNA stage;Tombusviridae;Carmovirus;	0.0185685	0.00548012	0.00547778	0.0148166	0.00990209	0.00339688	0.00993157	0.00472302	0.0382246	0.0228456	0.0147683	0.0406593	0.00339867	0.00133748	0.021243	0.0203623	0.0054105	0.00538514	0.00536376	0.0205011	0.00946777	0.00959956	0.017963	0.00416848	0.0107702	0.669
root;Viruses;ssRNA viruses;ssRNA positive-strand viruses, no DNA stage;Potyviridae;Bymovirus;	0.0382432	0.0122437	0.0773866	0.0215299	0.0154789	0.0328271	0.0307251	0.0381089	0.101674	0.0644429	0.0203343	0.0238597	0.183884	0.0214175	0.0850888	0.0166863	0.0483186	0.00723705	0.0181135	0.0370145	0.0248176	0.025163	0.0255473	0.0273249	0.0306969	0.661
root;Viruses;dsDNA viruses, no RNA stage;Baculoviridae;Gammabaculovirus;	0.216291	0.319599	0.277979	0.247904	0.223174	0.2125	0.24014	0.210075	0.328617	0.300803	0.25449	0.243844	0.424679	0.204401	0.353087	0.344922	0.279648	0.284038	0.213286	0.25792	0.215181	0.218176	0.315059	0.245911	0.272475	0.65
root;Viruses;ssRNA viruses;ssRNA positive-strand viruses, no DNA stage;unclassified ssRNA positive-strand viruses;Oyster mushroom spherical virus;	0.0374419	0.0258052	0.0213416	0.00967617	0.0207807	0.0122773	0.0150719	0.0210652	0.0416989	0.0316848	0.0293782	0.0137856	0.00619087	0.00689085	0.0255847	0.0331287	0.00560208	0.0360434	0.0151228	0.0243866	0.0186872	0.0189473	0.0195996	0.00534626	0.0377136	0.845
root;Viruses;dsDNA viruses, no RNA stage;Polydnaviridae;Bracovirus;	0.059877	0.0601846	0.120086	0.113625	0.068436	0.0724379	0.0850834	0.0626068	0.127185	0.0603385	0.0786485	0.10425	0.0207075	0.0870015	0.0598588	0.0828231	0.184883	0.0874553	0.058951	0.0692662	0.0802344	0.0813512	0.113757	0.055533	0.0882906	0.874
root;Viruses;ssDNA viruses;Parvoviridae;Densovirinae;Brevidensovirus;	0	0.0131436	0.0150823	0.0062603	0.00514829	0.00861282	0.00471232	0.00520022	0.00247127	0.0196113	0.0112409	0.0101343	0.00247443	0.00437738	0.0111312	0.00846802	0.0039756	0.00395696	0.00938072	0.00989239	0.0066785	0.00677146	0.0097899	0.00560345	0.00947467	0.786
root;Viruses;dsRNA viruses;Reoviridae;Spinareovirinae;Aquareovirus;	0.0312314	0.00311776	0.0211466	0.0246324	0.0145679	0.014416	0.0141659	0.0215069	0.0407755	0.0166111	0.0255657	0.00528641	0.00529037	0.0118678	0.0272651	0.0137464	0.00654325	0.0137919	0.0174608	0.024487	0.0144539	0.0146551	0.0117983	0.020705	0.0197859	0.891
root;Viruses;ssDNA viruses;Parvoviridae;Parvovirinae;Dependoparvovirus;	0.016299	0.0304867	0.0342497	0.0638507	0.0420206	0.0419572	0.0228078	0.0385928	0.0235253	0.0903442	0.0749481	0.0268579	0.0118208	0.0653645	0.0516257	0.0170193	0.0549159	0.0354576	0.0209371	0.0315925	0.0322269	0.0326755	0.0349694	0.035857	0.0473495	0.725
root;Viruses;ssRNA viruses;ssRNA negative-strand viruses;Bunyaviridae;Orthobunyavirus;	0.0168206	0.00700477	0.0189996	0.00677767	0.0124368	0.00629743	0.0185961	0.0086238	0.0382344	0.008875	0.0175593	0.0107766	0.00330416	0.00552614	0.0205893	0.0111887	0.00573624	0.0130248	0.0112009	0.0117225	0.00990417	0.010042	0.0156492	0.00887537	0.0138654	0.779
root;Viruses;ssRNA viruses;ssRNA positive-strand viruses, no DNA stage;Virgaviridae;Furovirus;	0.0164692	0.00362891	0.00362736	0.0127855	0.00549128	0.00886832	0.00943208	0.00687106	0.0377849	0.0168046	0.00288331	0.0252878	0.00288513	0.00566505	0.0226203	0.00610106	0.0237725	0.00305486	0.00487616	0.00605336	0.00912403	0.00925102	0.0109579	0.0149908	0.00271076	0.924
root;Viruses;dsRNA viruses;Partitiviridae;unclassified Partitiviridae;	0.00727201	0.0169306	0.00224047	0.00224573	0.00353479	0.0178421	0.00674211	0.00495359	0.0143549	0.0109185	0.00813743	0.00999182	0.00217005	0	0.0100598	0.0187223	0.00312642	0.010541	0.00309941	0.0122845	0.00699333	0.00709067	0.0100607	0.00245917	0.0118174	0.959
root;Viruses;ssRNA viruses;ssRNA positive-strand viruses, no DNA stage;Flaviviridae;Flavivirus;	1.26935	1.50044	1.47518	1.59977	1.45373	1.51146	1.36092	1.48227	1.42834	1.66309	1.40324	1.3087	1.04531	1.25592	1.64247	1.64587	1.43207	1.29117	1.63207	1.55651	0.746882	2.3845	1.46037	1.30386	1.89769	0.927
root;Viruses;dsDNA viruses, no RNA stage;Herpesvirales;Herpesviridae;Alphaherpesvirinae;Mardivirus;	0.522178	0.450967	0.289686	0.459903	0.42537	0.451138	0.403482	0.432053	0.323577	0.425539	0.495305	0.577046	0.385674	0.344318	0.468276	0.490715	0.485949	0.438861	0.366385	0.444638	0.617836	0.229998	0.440586	0.412247	0.44878	0.962
root;Viruses;dsDNA viruses, no RNA stage;Papillomaviridae;Dyolambdapapillomavirus;	0.0185338	0.0285437	0.0331245	0.0122787	0.0186191	0.0158338	0.0244067	0.0255645	0.0420217	0.0180141	0.0211548	0.0218531	0.00676797	0.0167624	0.0265452	0.0294327	0.0282219	0.0293721	0.0203006	0.0105011	0.0196523	0.0199258	0.0242593	0.0182186	0.0290904	0.944
root;Viruses;ssRNA viruses;ssRNA positive-strand viruses, no DNA stage;unclassified ssRNA positive-strand viruses;Halastavi arva RNA virus;	0.00180845	0.00180787	0.0138732	0.0223978	0.00873317	0.00955067	0.0171059	0.00884105	0.00319104	0.0150232	0.00621935	0.00319272	0.00319512	0.00574279	0.00659537	0.0165386	0.00182986	0.00940497	0.00943601	0.0111878	0.00707771	0.00717622	0.00805697	0.0130726	0.0030312	0.985
root;Viruses;dsDNA viruses, no RNA stage;Poxviridae;Entomopoxvirinae;Betaentomopoxvirus;	1.41324	1.3813	1.40869	1.87922	1.47816	1.35584	1.55334	1.47798	1.34892	1.61632	1.59873	1.40424	1.00423	1.31955	1.80486	1.76914	1.58654	1.48108	1.48729	1.46167	1.46045	1.07083	1.78884	1.58087	1.34207	0.878
root;Viruses;ssRNA viruses;ssRNA negative-strand viruses;Mononegavirales;Paramyxoviridae;Paramyxovirinae;Avulavirus;	0.040409	0.0395491	0.0200884	0.0132279	0.0329697	0.0224562	0.0274763	0.0349129	0.0188852	0.0243238	0.0247402	0.0304321	0.0377936	0.032755	0.0173051	0.042024	0.0291823	0.0303375	0.0433239	0.0173697	0.0260474	0.02641	0.0395066	0.0325135	0.0224809	0.916
root;Viruses;ssRNA viruses;ssRNA positive-strand viruses, no DNA stage;Idaeovirus;	0.00427631	0.00630319	0	0	0.000855687	0.000855617	0.00538874	0.00223573	0.000854977	0.00663759	0.000855532	0.000855428	0.00085607	0.00297655	0.00492282	0	0.000713416	0.000710072	0.000707253	0.0039073	0.00159118	0.00161332	0	0.00162391	0.00390594	0.753
root;Viruses;ssRNA viruses;ssRNA positive-strand viruses, no DNA stage;unclassified ssRNA positive-strand viruses;Carrot red leaf luteovirus associated RNA;	0.000284022	0.000283931	0.00586403	0.000284476	0.00359622	0.000766717	0.000766636	0.000766648	0.000766143	0.000766445	0.000766641	0.000766548	0.000767123	0	0.000406235	0.00440442	0.00058377	0.000581034	0.000578727	0.000579711	0.00068151	0.000690996	0.00139924	0	0.00129119	0.402
root;Viruses;dsDNA viruses, no RNA stage;Papillomaviridae;Alphapapillomavirus;	0.0714508	0.0474011	0.104684	0.106016	0.0538931	0.089526	0.077909	0.0545211	0.0576035	0.0761813	0.0686343	0.0678344	0.0216243	0.0790548	0.072831	0.0672291	0.0353982	0.101653	0.069295	0.0624597	0.0571715	0.0579672	0.0770032	0.0571033	0.0682987	0.725
root;Viruses;ssRNA viruses;ssRNA positive-strand viruses, no DNA stage;Picornavirales;Iflaviridae;Iflavirus;	0.0325004	0.0065564	0.0412276	0.00656898	0.0256046	0.0270167	0.0345643	0.0192419	0.00573702	0.0283643	0.0346772	0.0133256	0.0652011	0.00520342	0.0340875	0.0392152	0.00577303	0.0564926	0.0221169	0.0206626	0.0237757	0.0241067	0.018701	0.0345194	0.0231604	0.874
root;Viruses;ssRNA viruses;ssRNA positive-strand viruses, no DNA stage;Virgaviridae;Tobamovirus;	0.0837365	0.12598	0.043073	0.0704293	0.0752948	0.0770129	0.0689599	0.0749812	0.198094	0.0704531	0.111591	0.0829133	0.0229646	0.076664	0.0639509	0.125816	0.027705	0.10083	0.0900469	0.0788055	0.0675297	0.0684697	0.101184	0.0523511	0.0915756	0.783
root;Viruses;dsDNA viruses, no RNA stage;Papillomaviridae;Dyoxipapillomavirus;	0.0148884	0.0247442	0.037442	0.0437861	0.0186207	0.0273984	0.0355921	0.0201185	0.0558143	0.0427668	0.0322074	0.0169694	0.155072	0.0483818	0.0415152	0.0260034	0.0537363	0.0270992	0.0234873	0.0215418	0.0288769	0.0292788	0.0380231	0.028942	0.0373948	0.707
root;Viruses;dsRNA viruses;Reoviridae;Sedoreovirinae;Seadornavirus;	0.0131942	0.0033755	0.00337406	0.00338198	0.0107753	0.0136523	0.00816709	0.0136458	0.00153953	0.01281	0.00730603	0.00909735	0.0015415	0.00566544	0.0069624	0.0115201	0.00220286	0.00219253	0.00585078	0.0202207	0.00741369	0.00751688	0.001118	0.00956033	0.0118237	0.891
root;Viruses;ssDNA viruses;Parvoviridae;Densovirinae;Hepandensovirus;	0.0150191	0.00332518	0.00332376	0.0199971	0.00922907	0.0236909	0.0114469	0.0093565	0.00269281	0.0250218	0.0141172	0.0326381	0.00269625	0.0155219	0.00438804	0.0174347	0.000663175	0.0369303	0.00977075	0.0126097	0.0131614	0.0133446	0.0124286	0.00482498	0.0208341	0.996
root;Viruses;ssRNA viruses;ssRNA positive-strand viruses, no DNA stage;Narnaviridae;Mitovirus;	0.0125185	0.029192	0.0047213	0.0199978	0.00670218	0.00408009	0.0128593	0.0107624	0.0157754	0.0124777	0.0126733	0.0416257	0.0335118	0.00543485	0.0158449	0.0225031	0.0405544	0.0140021	0.00499799	0.0114559	0.0147459	0.0149512	0.02089	0.00640758	0.0160031	0.946
root;Viruses;dsRNA viruses;Reoviridae;Spinareovirinae;Mycoreovirus;	0.00640599	0.000381298	0.000381135	0.00038203	0.000853719	0.000853649	0.000853559	0.00218989	0.0125494	0.000853346	0.000853564	0.00085346	0.000854101	0	0.00504418	0.00240342	0.000725555	0.000722155	0.000719287	0.000720511	0.000813786	0.000825113	0.00178619	0.00036713	0.00113844	0.224
root;Viruses;dsDNA viruses, no RNA stage;Adenoviridae;Atadenovirus;	0.0629714	0.0846359	0.126788	0.0898818	0.0933044	0.100376	0.0865732	0.0892772	0.0718528	0.123199	0.0709058	0.0776535	0.0249629	0.0702373	0.106882	0.0989999	0.048846	0.101152	0.0756581	0.0761248	0.0669127	0.0678441	0.10397	0.0737087	0.073965	0.339
root;Viruses;ssDNA viruses;Geminiviridae;Begomovirus;	0.285122	0.243524	0.241317	0.362389	0.21129	0.255203	0.276466	0.200647	0.471002	0.309481	0.286448	0.23996	0.134337	0.247478	0.307446	0.300475	0.26666	0.269918	0.169878	0.253478	0.206909	0.209789	0.266324	0.200393	0.326012	0.367
root;Viruses;ssRNA viruses;ssRNA positive-strand viruses, no DNA stage;Nidovirales;Coronaviridae;Coronavirinae;Alphacoronavirus;	0.127322	0.196724	0.10953	0.0770813	0.130779	0.110872	0.102155	0.0972229	0.204067	0.145654	0.142341	0.136733	0.0673364	0.142409	0.133393	0.165132	0.129697	0.151572	0.0935263	0.113855	0.108445	0.109955	0.130292	0.0936051	0.190664	0.672
root;Viruses;dsDNA viruses, no RNA stage;Caudovirales;Myoviridae;Tevenvirinae;T4likevirus;	1.84407	1.86312	2.10891	2.02181	2.0957	1.84301	2.13317	2.1862	1.50593	1.81345	1.99448	1.8628	2.04472	2.07014	1.66318	1.84315	1.81395	1.89258	2.21954	2.14888	0.917234	3.72207	1.88116	2.37002	1.64905	0.774
root;Viruses;ssRNA viruses;ssRNA negative-strand viruses;Arenaviridae;Arenavirus;	0.118323	0.0886245	0.15382	0.0801849	0.0855101	0.118912	0.0961292	0.104475	0.0623371	0.126822	0.132093	0.141844	0.116901	0.0850734	0.124948	0.145489	0.133075	0.0857565	0.0821322	0.125225	0.0904969	0.0917566	0.124984	0.074419	0.136929	0.848
root;Viruses;Retro-transcribing viruses;Caulimoviridae;Caulimovirus;	0.00929643	0.011363	0.00479896	0.0368352	0.0188345	0.0133207	0.0108242	0.0150234	0.0280083	0.0355747	0.0333767	0.0117689	0.00409526	0.00767649	0.0208964	0.0256143	0.026965	0.00627641	0.0135696	0.00926116	0.0134325	0.0136195	0.016768	0.0092717	0.0211617	0.816
root;Viruses;ssRNA viruses;ssRNA negative-strand viruses;Mononegavirales;Rhabdoviridae;Sigmavirus;	0.0361021	0.0193412	0.021068	0.00735869	0.0188691	0.0208736	0.021205	0.0315966	0.0174034	0.0342917	0.0260616	0.0130661	0.0357807	0.0222969	0.0171159	0.0376829	0.0283282	0.0143075	0.0315376	0.0192226	0.020546	0.020832	0.0184704	0.020201	0.0365036	0.906
root;Viruses;ssRNA viruses;ssRNA positive-strand viruses, no DNA stage;Nodaviridae;Alphanodavirus;	0.00900411	0.0142799	0.0166944	0.00570627	0.0165685	0.00945538	0.00562071	0.014144	0.0151509	0.00622648	0.00629241	0.0184831	0.00342128	0.0126928	0.00650475	0.0161789	0.0036353	0.0109527	0.0146611	0.00965188	0.0088911	0.00901485	0.00662132	0.0113487	0.0140027	0.848
root;Viruses;ssRNA viruses;ssRNA positive-strand viruses, no DNA stage;Caliciviridae;Vesivirus;	0.0773873	0.11464	0.0264976	0.0669395	0.0755598	0.0692954	0.0677844	0.0522291	0.0617749	0.0369037	0.0724886	0.0446959	0.134115	0.0597599	0.0625751	0.063594	0.116893	0.10252	0.0423118	0.0485713	0.0592682	0.0600931	0.0802227	0.0676636	0.0418679	0.967
root;Viruses;ssDNA viruses;Parvoviridae;Parvovirinae;Erythroparvovirus;	0.0223318	0.0381655	0.0262565	0.0369408	0.030736	0.0221852	0.0356718	0.0258514	0.030531	0.0351332	0.0386475	0.0221583	0.00714785	0.0233906	0.0267446	0.0324762	0.0409394	0.0362892	0.0278108	0.0245532	0.0245256	0.024867	0.0331243	0.0229665	0.0298315	0.946
root;Viruses;dsDNA viruses, no RNA stage;Caudovirales;Myoviridae;Spounavirinae;unclassified Spounavirinae;	0.655137	0.707981	0.72324	0.727136	0.52543	0.550348	0.608963	0.558447	1.2525	0.784365	0.647166	0.799022	1.13067	0.618351	1.0795	0.756216	0.833466	0.729791	0.62205	0.615941	0.869267	0.450141	1.00436	0.692145	0.580945	0.967
root;Viruses;dsDNA viruses, no RNA stage;Caudovirales;Podoviridae;Picovirinae;Ahjdlikevirus;	0.207503	0.0896702	0.204106	0.147215	0.157557	0.117936	0.140593	0.129214	0.319761	0.126455	0.139889	0.227065	0.0399904	0.114878	0.167982	0.169253	0.192637	0.195793	0.112868	0.155346	0.126758	0.128523	0.160965	0.15037	0.138965	0.962
root;Viruses;dsDNA viruses, no RNA stage;Herpesvirales;Herpesviridae;Gammaherpesvirinae;Macavirus;	0.337079	0.331895	0.466156	0.305874	0.295272	0.363003	0.329186	0.297902	0.490137	0.41705	0.375818	0.347477	0.209676	0.307346	0.384276	0.446278	0.385452	0.363503	0.272891	0.32463	0.2822	0.286128	0.374991	0.279821	0.428352	0.409
root;Viruses;dsDNA viruses, no RNA stage;Herpesvirales;Herpesviridae;Betaherpesvirinae;Roseolovirus;	0.238021	0.21281	0.247793	0.271024	0.20928	0.250974	0.210401	0.213533	0.272084	0.260237	0.24182	0.264245	0.119445	0.171982	0.302623	0.276651	0.31812	0.180798	0.19585	0.247353	0.195307	0.198026	0.265305	0.194053	0.255727	0.518
root;Viruses;dsDNA viruses, no RNA stage;Poxviridae;Chordopoxvirinae;Capripoxvirus;	1.1028	1.22775	1.47809	1.44243	1.03648	1.22212	1.2067	1.0928	1.2614	1.47099	1.27415	1.38856	0.720895	1.03116	1.38214	1.6081	1.39052	1.41204	1.00619	1.20102	1.00984	1.0239	1.45122	1.24485	1.08979	0.444
root;Viruses;ssRNA viruses;ssRNA positive-strand viruses, no DNA stage;Picornavirales;Secoviridae;unassigned Secoviridae;	0.0952659	0.0486868	0.0998247	0.0656666	0.0497839	0.0749351	0.0603791	0.0609633	0.090846	0.0823138	0.0666622	0.0957279	0.196562	0.0701015	0.0926454	0.0959854	0.182961	0.0601531	0.0676992	0.0523443	0.0796618	0.0807706	0.0845304	0.0358644	0.140098	0.878
root;Viruses;ssRNA viruses;ssRNA positive-strand viruses, no DNA stage;Potyviridae;unclassified Potyviridae;	0.0123412	0.0279135	0.0377741	0.0118025	0.0185951	0.0188447	0.0107855	0.0160199	0.0184851	0.0179609	0.0121972	0.0299031	0.00616235	0.0335569	0.0134788	0.0110682	0.0445614	0.0102827	0.00846614	0.0150224	0.0174686	0.0177117	0.00291424	0.0234263	0.0277566	0.878
root;Viruses;ssRNA viruses;ssRNA positive-strand viruses, no DNA stage;Flaviviridae;Pestivirus;	0.0603738	0.0841745	0.0209885	0.0771187	0.0372202	0.051706	0.041467	0.0432789	0.038374	0.0490709	0.0769144	0.0689562	0.075564	0.0490836	0.0560767	0.0650764	0.0520262	0.0617271	0.0564021	0.0496005	0.0439653	0.0445773	0.0617991	0.0577365	0.0488397	0.855
root;Viruses;ssDNA viruses;Parvoviridae;Parvovirinae;Protoparvovirus;	0.00214477	0.014819	0.00214316	0.0207057	0.01352	0.0151183	0.0117565	0.0178715	0.00268951	0.0171445	0.0145223	0.00269093	0.00269295	0.00292331	0.019592	0.0096538	0.00407923	0.0186997	0.00588317	0.0100806	0.00925115	0.00937991	0.00911313	0.00662393	0.0163944	0.981
root;Viruses;ssRNA viruses;ssRNA positive-strand viruses, no DNA stage;Tombusviridae;Alphanecrovirus;	0.0025511	0.00255028	0.00254919	0.00255517	0.00335098	0.000755872	0.00727345	0.00340165	0.000755306	0.00906911	0.00642654	0.00818851	0.000756272	0.000228625	0.00623401	0.00508306	0.00127491	0.00852934	0.00308815	0.00126604	0.00343997	0.00348785	0.00489338	0.00429158	0.00186754	0.968
root;Viruses;ssRNA viruses;ssRNA positive-strand viruses, no DNA stage;Togaviridae;Alphavirus;	0.445098	0.465777	0.560409	0.504587	0.375833	0.474046	0.39277	0.394208	0.560213	0.44919	0.551188	0.453948	0.615974	0.409553	0.529486	0.567494	0.609819	0.353156	0.425913	0.531898	0.672955	0.262535	0.460998	0.386999	0.624358	0.981
root;Viruses;ssRNA viruses;ssRNA negative-strand viruses;Orthomyxoviridae;Influenzavirus A;	0.0070768	0.00102911	0.00102867	0.00103109	0.00231336	0.000991103	0.00541864	0.00233907	0.0127895	0.00381456	0.000991005	0.000990885	0.000991628	0	0.00287649	0.00868492	0.0017809	0.00177255	0.00176552	0.00176852	0.0019886	0.00201628	0.00424066	0.000984021	0.00290078	0.959

## Sheet: TABLE_S5
Table S5: KEGG pathways in VC and PFR groups (p<0.05)
#Datasets	#pathways	mean_VC	mean_PFR	p_value
KEGG;Cellular Processes;Transport and Catabolism;Endocytosis;	Endocytosis	0.16062	0.182216	0.022
KEGG;Cellular Processes;Transport and Catabolism;Lysosome;	Lysosome	0.077539	0.0527994	0.0156667
KEGG;Cellular Processes;Transport and Catabolism;Phagosome;	Phagosome	0.0788934	0.0907015	0.014
KEGG;Environmental Information Processing;Signal Transduction;ErbB signaling pathway;K09784 - epiregulin;	ErbB signaling pathway	0.00215535	0.00909837	0.006
KEGG;Environmental Information Processing;Signal Transduction;Jak-STAT signaling pathway;K05132 - interferon gamma receptor 1;	Jak-STAT signaling pathway	0.0139825	0.0136505	0.0065
KEGG;Environmental Information Processing;Signal Transduction;MAPK signaling pathway;K04459 - dual specificity phosphatase [EC:3.1.3.16 3.1.3.48];	MAPK signaling pathway	0.0270389	0.0175448	0.027
KEGG;Environmental Information Processing;Signal Transduction;NF-kappa B signaling pathway;	NF-kappa B signaling pathway	0.000693729	0.00104305	0.046
KEGG;Environmental Information Processing;Signaling Molecules and Interaction;	Signaling Molecules and Interaction	0.365444	0.483193	0.016
KEGG;Environmental Information Processing;Signaling Molecules and Interaction;Cell adhesion molecules (CAMs);K06751 - major histocompatibility complex, class I;	major histocompatibility complex, class I	0.0788934	0.0907015	0.014
KEGG;Environmental Information Processing;Signaling Molecules and Interaction;Cytokine-cytokine receptor interaction;	Cytokine-cytokine receptor interaction	0.149658	0.193547	0.023125
KEGG;Environmental Information Processing;Signaling Molecules and Interaction;Neuroactive ligand-receptor interaction;	Neuroactive ligand-receptor interaction	0.00867667	0.00820042	0.004
KEGG;Metabolism;Amino Acid Metabolism;Arginine and proline metabolism;K10536 - agmatine deiminase [EC:3.5.3.12];	Arginine and proline metabolism	0.0505752	0.0224748	0.037
KEGG;Metabolism;Amino Acid Metabolism;Cysteine and methionine metabolism;	Cysteine and methionine metabolism	0.503471	0.35248	0.0015
KEGG;Metabolism;Amino Acid Metabolism;Glycine, serine and threonine metabolism;	Glycine, serine and threonine metabolism	0.000208257	0.000768548	0.019
KEGG;Metabolism;Amino Acid Metabolism;Valine, leucine and isoleucine biosynthesis;	Valine, leucine and isoleucine biosynthesis	0.000392566	0.00146646	0.001
KEGG;Metabolism;Biosynthesis of Other Secondary Metabolites;Tropane, piperidine and pyridine alkaloid biosynthesis;K00808 - homospermidine synthase [EC:2.5.1.44];	Tropane, piperidine and pyridine alkaloid biosynthesis	0.00610667	0.00775524	0.033
KEGG;Metabolism;Carbohydrate Metabolism;Amino sugar and nucleotide sugar metabolism;K00698 - chitin synthase [EC:2.4.1.16];	Amino sugar and nucleotide sugar metabolism	0.0259288	0.0397469	0.0405
KEGG;Metabolism;Carbohydrate Metabolism;Glycolysis / Gluconeogenesis;	Glycolysis / Gluconeogenesis	0.0024053	0.00273691	0.007
KEGG;Metabolism;Carbohydrate Metabolism;Pyruvate metabolism;K01759 - lactoylglutathione lyase [EC:4.4.1.5];	Pyruvate metabolism	0.000189143	0.000266648	0.048
KEGG;Metabolism;Energy Metabolism;Nitrogen metabolism;	Nitrogen metabolism	0.0490089	0.0436898	0.0193333
KEGG;Metabolism;Glycan Biosynthesis and Metabolism;Other types of O-glycan biosynthesis;	Glycan Biosynthesis and Metabolism	0.0306052	0.0389616	0.014875
KEGG;Metabolism;Lipid Metabolism;Primary bile acid biosynthesis;K01442 - choloylglycine hydrolase [EC:3.5.1.24];	Primary bile acid biosynthesis	0.00504349	0.00457756	0.022
KEGG;Metabolism;Lipid Metabolism;Secondary bile acid biosynthesis;	Secondary bile acid biosynthesis	0.00504349	0.00457756	0.022
KEGG;Metabolism;Lipid Metabolism;Sphingolipid metabolism;	Sphingolipid metabolism	0.00159446	0.00393672	0.005
KEGG;Metabolism;Metabolism of Cofactors and Vitamins;Ubiquinone and other terpenoid-quinone biosynthesis;	Ubiquinone and other terpenoid-quinone biosynthesis	0.00327841	0.00251332	0.015
KEGG;Metabolism;Nucleotide Metabolism;Purine metabolism;K00759 - adenine phosphoribosyltransferase [EC:2.4.2.7];	Purine metabolism	0.0932894	0.0840215	0.0308571
KEGG;Metabolism;Nucleotide Metabolism;Pyrimidine metabolism;K01520 - dUTP pyrophosphatase [EC:3.6.1.23];	Pyrimidine metabolism	0.251268	1.00789	0.044
KEGG;Metabolism;Xenobiotics Biodegradation and Metabolism;Chlorocyclohexane and chlorobenzene degradation;	Chlorocyclohexane and chlorobenzene degradation	0.00639098	0.00427782	0.004
KEGG;Metabolism;Xenobiotics Biodegradation and Metabolism;Fluorobenzoate degradation;	Fluorobenzoate degradation	0.00639098	0.00427782	0.004
KEGG;Metabolism;Xenobiotics Biodegradation and Metabolism;Toluene degradation;	Toluene degradation	0.00639098	0.00427782	0.004
KEGG;Organismal Systems;Development;Axon guidance;K06529 - semaphorin 7;	Axon guidance	0.00775008	0.0102286	0.013
KEGG;Organismal Systems;Digestive System;Protein digestion and absorption;	Protein digestion and absorption	0.0292968	0.0430024	0.017
KEGG;Organismal Systems;Excretory System;Proximal tubule bicarbonate reclamation;K13576 - solute carrier family 38 (sodium-coupled neutral amino acid transporter), member 3;	Proximal tubule bicarbonate reclamation	0.00716953	0.00650529	0.046
KEGG;Organismal Systems;Immune System;Antigen processing and presentation;	Antigen processing and presentation	0.0788934	0.0907015	0.014
KEGG;Organismal Systems;Immune System;Chemokine signaling pathway;	Chemokine signaling pathway	0.266272	0.288378	0.041
KEGG;Organismal Systems;Immune System;Complement and coagulation cascades;	Complement and coagulation cascades	0.0235346	0.0279637	0.0233333
KEGG;Organismal Systems;Immune System;Cytosolic DNA-sensing pathway;	Cytosolic DNA-sensing pathway	0.130749	0.11135	0.044
KEGG;Organismal Systems;Immune System;Hematopoietic cell lineage;	Hematopoietic cell lineage	0.0366061	0.0451596	0.048
KEGG;Organismal Systems;Immune System;Intestinal immune network for IgA production;	Intestinal immune network for IgA production	0.0336279	0.0320217	0.014
KEGG;Organismal Systems;Immune System;Natural killer cell mediated cytotoxicity;	Natural killer cell mediated cytotoxicity	0.10454	0.132868	0.012
KEGG;Organismal Systems;Nervous System;Glutamatergic synapse;	Glutamatergic synapse	0.00716953	0.00650529	0.046
